# Supplementary material for: German and Chinese dataset on attitudes regarding COVID-19 policies, perception of the crisis, and belief in conspiracy theories
Source: Data Brief. 2020 Oct 14;33:106384. doi: 10.1016/j.dib.2020.106384 (PMC7553996; doi:10.1016/j.dib.2020.106384)
Supplement: Supplementary file 1 [file mmc1.xlsx]

## Sheet: data
samples	waves	Ifdn	datetime	age	gender	job	degree	econ_experience	pre_results	known_old_people	known_case	known_suspected	worries_corona	german_deaths	chinese_deaths	ways_transmission	coronavirus_history	pathogen	new_influenza_virus	spread_with_symptom	mild_illness	death_rate	length_vaccine	exponential_growth	one_soure_info	critical_info	problem_sovling	supportive_arguments	time_wasting	own_thought	check	no_own_ideas	risk_taking	risk_taking_health	patience	cov_from_china	cov_from_usa	cov_from_elsewhere	animals	wuhan_origin	wuhan_lab	us_secret_service	china_bioweapon	caused_by_5G	pharma_companies	wuhan_market	prob_animals	prob_wuhan_origin	prob_wuhan_lab
1	1	3	2020-03-23	31	1	3	4	1		0	0	0	3	300	4000	1	0	1	0	0	0	1	0	16000											2
1	1	4	2020-03-23	21	1	2	2	1		2	0	0	5	30000	4000	1	1	1	1	0	1	1	1	7500											2
1	1	5	2020-03-23	24	1	2	2	1		0	0	0	4	1500	4000	1	1	0	0	0	1	1	1	128000											1
1	1	6	2020-03-23	22	2	2	2	1
1	1	7	2020-03-23	23	1	2	2	1		2	0	0	3	10000	3400	1	1	1	0	0	1	1	1	256000											2
1	1	8	2020-03-23	22	2	2	2	0		2	1	1	2	32000	4000	1	1	0	0	0	1	1	1	379000											2
1	1	9	2020-03-23	24	2	2	2	1		2	0	0	3	840	3070	1	0	1	1	0	1	1	0	20000											2
1	1	10	2020-03-23	22	1	2	2	1		2	0	0	4	50000	4000	1	0	1	0	0	1	0	1	180000											2
1	1	11	2020-03-24	28	2	2	2	1		3	0	0	2	850	3300	1	1	0	0	0	1	0	1												2
1	1	12	2020-03-24	24	1	2	2	1		0	0	1	3	100000	30000	0	1	1	0	0	1	1	1	130000											2
1	1	15	2020-03-24	25	1	2	2	1		3	0	1	5	10000	2500	1	1	1	0	0	1	1	1	256000											2
1	1	14	2020-03-24	30	1	4	2	1		0	0	1	4	1000	4000	1	0	0	0	0	1	0	1	9000											1
1	1	13	2020-03-24	33	1	4	1	1		0	1	0	5	170000	4000	1	1	1	1	0	1	1	1	8000											2
1	1	16	2020-03-24	24	1	2	1	0		5	0	1	3	10000	4000	1	0	1	0	0	1	1	1	7500											2
1	1	17	2020-03-24	24	1	2	2	1
1	1	18	2020-03-24	24	1	2	2	1		4	0	1	3	1000	3300	1	1	1	1	0	1	1	1	384000											2
1	1	19	2020-03-24	24	2	2	2	1			0	0	5	600	3277	1	0	0	0	0	0	0	0	550											1
1	1	20	2020-03-24	23	1	2	2	1		5	0	0	3	1500	3800	1	0	0	1	0	1	1	1	4000											2
1	1	21	2020-03-24	25	2	2	2	1		3	0	0	3	1000	3000	1	0	1	1	0	0	1	1	132000											2
1	1	22	2020-03-24	27	2	2	3	0					3	4000	3000	1	1	0	0	0	1	0	1												2
1	1	23	2020-03-24	25	1	2	1	0																											2
1	1	24	2020-03-24	23	2	2	1	0		4	0	1	4	29000	3800	1	1	1	0	0	1	0	1	100000											2
1	1	25	2020-03-24	21	1	2	1	0		6	0	0	4	35000	15000	1	1	0	0	0	1	1	1	1000000											2
1	1	26	2020-03-24	20	2	2	1	0
1	1	28	2020-03-24	51	2	8	4	1		15	0	1	3	1000	3800	1	1	1	0	0	1	1	0	180000											1
1	1	27	2020-03-24	20	2	2	1	0		5	0	1	5	9000	40000	1	0	1	0	0	0	1	0	10000											2
1	1	31	2020-03-24	25	1	2	2	1		4	1	0	5	500	3700	1	0	1	0	0	0	1	1	10000											1
1	1	29	2020-03-24	21	1	2	1	1		2	0	0	1	1000	3277	1	1	1	0	0	1	1	1	512000											2
1	1	30	2020-03-24	22	2	2	1	0		1	0	0	5	300	400	0	0	0	1	0	0	1	1	10000											2
1	1	32	2020-03-24	23	1	2	2	1		20	0	1	3	10000	5000	0	1	0	0	0	1	1	1	128000											2
1	1	33	2020-03-24	23	2	2	1	0
1	1	34	2020-03-24	23	2	2	2	0		5	0	1	3	3000	3200	0	1	1	0	0	1	0	1	128000											2
1	1	35	2020-03-24	21	1	2	1	0		2	0	0	3	2400000	4000000	0	1	1	0	0	1	0	1	56000											2
1	1	36	2020-03-24	27	1	2	2	1		5	0	0	4	20000	700	1	1	0	0	0	1	1	1	80000											2
1	1	37	2020-03-24	22	1	2	1	1		1	0	0	3	11000	20000	1	1	0	0	0	1	1	0	1000000											2
1	1	38	2020-03-24	25	2	2	5	0		0	1	1	3	4000	2000	1	0	0	1	0	1	0	1	1000000000000											2
1	1	39	2020-03-24	22	2	2	1	0		30	1	1	4	10000	16000	1	1	0	0	0	1	0	1	7000000											2
1	1	40	2020-03-24	20	1	2	1	0		3	0	0	3	10000	15000	1	1	1	0	0	1	1	0	256000											1
1	1	41	2020-03-24	23	1	2	2	0		5	0	0	3	3000	4000	1	1	1	0	0	1	1	1	350000											2
1	1	42	2020-03-24	22	2	2	1	0		4	0	0	5	50000	10000	1	0	1	0	0	0	0	0	500000											1
1	1	57	2020-03-24	23	1	2	2	1		15	0	1	3	450	3500	1	0	1	1	0	1	0	1												2
1	1	43	2020-03-24	20	2	2	1	0		6	0	0	3	1000000	81000	1	1	0	0	0	1	1	1	9500											2
1	1	44	2020-03-24	24	2	2	2	0		3	0	0	5	50000	50000	1	1	1	1	0	1	1	1	300000											2
1	1	45	2020-03-24	30	1	4	5	0		2	0	0	4	5000	4000	1	1	1	0	0	1	1	1	140000											2
1	1	46	2020-03-24	27	1	3	3	1		9	0	1	3	200	2500	1	1	1	0	0	1	1	1	40000											2
1	1	48	2020-03-24	19	2	2	1	1		2	1	1	2	300	3200	1	1	1	0	0	1	0	1	2000000											2
1	1	47	2020-03-24	19	2	2	1	0		0	0	0	4	2000	4000	1	0	1	1	0	1	1	1	300000											2
1	1	49	2020-03-24	50	1	2	3	0		9	0	0	1	150000	5000	1	1	1	0	0	1	1	1	256000											2
1	1	50	2020-03-24	27	2	4	3	1		2	0	0	3	3000	1300	1	1	1	0	0	1	1	1												2
1	1	51	2020-03-24	23	2	2	1	1		4	1	1	2			0	1	0	1	0	1	0	1												2
1	1	53	2020-03-24	22	2	2	1	0					4	550	800	1	0	1	0	0	1	0	1	8000											2
1	1	52	2020-03-24	22	1	2	1	1		0	0	0	3	300	3000	1	1	1	0	0	0	1	0	10000											2
1	1	54	2020-03-24	28	1	3	4	1		3	0	0	4	500	3000	1	1	1	0	0	1	1	1	260000											2
1	1	55	2020-03-24	22	1	2	1	0		0	0	1	3	100000	15000	1	1	1	1	0	0	1	1	1000000											1
1	1	56	2020-03-24	14	3	6	4	1			0	1	1	448	5000	1	0	1	0	0	1	0	1												2
1	1	58	2020-03-24	23	1	2	1	1		5	0	0	3	3900	3000	0	0	0	0	0	1	1	0	100000											1
1	1	59	2020-03-24	30	1	2	3	0		1	0	0	2	300	3200	1	1	0	1	0	0	1	1	40000											2
1	1	60	2020-03-24	26	1	3	3	1		1	0	0	2	1000	5000	1	1	1	0	0	1	1	1	220000											2
1	1	62	2020-03-24	27	1	2	3	1		1	0	0	3	100000	5300	0	1	0	0	0	1	0	1	1000000											2
1	1	61	2020-03-24	20	2	2	1	0		7	0	0	4	5000	500	1	1	1	1	0	1	1	1	10000											1
1	1	63	2020-03-24	23	2	2	1	0		2	0	1	3	500	8000	1	0	0	1	0	1	1	1	200000											2
1	1	64	2020-03-25	26	2	2	3	0								0	0	0	0	0	0	0	0												2
1	1	65	2020-03-24	27	1	2	2	1		2	0	1	3	10000	3160	1	1	0	0	0	1	1	1	120000											2
1	1	66	2020-03-24	19	2	2	1	0		5	0	0	4			1	1	0	0	0	1	1	1												2
1	1	67	2020-03-24	21	2	2	1	1
1	1	68	2020-03-24	36	1	7	3	1		0	0	1	3	10000	10000	1	1	1	0	0	1	1	1	512000											2
1	1	69	2020-03-24	28	2	2	2	0		10	0	1	4	10000	8000	1	1	1	1	0	1	1	0	100000											2
1	1	70	2020-03-24	24	1	2	1	1		4	1	1	3	10000	6000	1	1	1	0	0	0	1	0	128000											2
1	1	71	2020-03-24	24	1	2	1	0		3	0	0	4	15000	6000	1	0	1	0	0	0	1	1	20000											2
1	1	72	2020-03-24	20	2	2	1	0		4	0	1	3	2000	2000	0	1	0	1	0	1	1	1	31000											2
1	1	73	2020-03-24	21	2	2	1	1		15	0	1	4	10000	9000	1	0	1	0	0	1	1	1	40000											1
1	1	233	2020-03-25	30	1	2	3	1		3	0	0	5	3000	3200	1	1	0	1	1	1	1	1	2000											2
1	1	74	2020-03-24	25	2	2	1	0		1	0	0	4	2000	4000	1	1	1	0	0	1	1	1	260000											2
1	1	75	2020-03-24	24	2	2	1	0		1	0	0	3	4000	5000	1	0	1	0	0	1	0	1	125000											2
1	1	76	2020-03-24	24	2	2	2	0
1	1	77	2020-03-24	22	2	2	1	0		9	0	0	3	4000	3000	0	1	1	0	0	1	0	1	4000											2
1	1	78	2020-03-24	23	2	2	1	0																											2
1	1	79	2020-03-24	27	2	2	1	0		2	0	0	3	2000	1500	0	1	1	0	0	1	1	0	8000											2
1	1	81	2020-03-24	25	2	2	1	0		3	0	0	3	2000	3000	1	0	0	0	0	0	0	0	268435456000											2
1	1	80	2020-03-24	20	2	2	1	0		0	0	0	4	5000	4000	1	1	1	0	0	1	0	0	200000											2
1	1	82	2020-03-24	20	2	2	1	0		1	0	0	2	8000	3000	1	1	1	1	0	1	1	1	200000											2
1	1	83	2020-03-24	35	2	2	2	0		20	0	1	4	3000	1000	0	0	0	1	0	1	1	0	250000											2
1	1	84	2020-03-24	24	2	2	2	0		1	0	0	4	20000	80000	1	1	0	0	0	1	1	1	512000											2
1	1	85	2020-03-24	21	2	2	1	0		2	0	0	2	2500	3000	1	1	0	0	0	1	1	1	30000											2
1	1	86	2020-03-24	24	2	2	2	0		1	0	0	3	20000	3000	1	1	0	0	0	1	0	1	75000											2
1	1	87	2020-03-24	58	1	8	4	0		4	0	0	4	5000	3000	1	1	0	1	0	1	1	1	256000											1
1	1	193	2020-03-25	27	2	2	1	0		1	0	0	3	2000	5000	1	1	1	0	0	1	1	1	2100000											2
1	1	88	2020-03-24	25	2	2	2	1
1	1	89	2020-03-24	25	2	2	2	1		1	0	0	3	2000	10000	1	0	1	1	0	1	1	1	128000											2
1	1	90	2020-03-25	19	2	2	1	0		5	0	0	3	2000	3000	1	0	0	0	0	0	1	0	11000											2
1	1	91	2020-03-25	28	2	2	2	0		3	0	0	4	1200	3800	1	0	0	0	0	1	0	1	30000											2
1	1	92	2020-03-25	26	1	4	2	0		1	0	0	3	3000	3500	1	0	1	0	0	1	0	0	100000000											2
1	1	93	2020-03-25	27	2	2	2	0		3	0	0	4	2000	3000	1	1	1	0	0	1	0	1	100000											2
1	1	94	2020-03-25	19	2	2	1	1		0	1	1	1	320		1	0	1	0	0	1	1	1	30000											2
1	1	95	2020-03-25	26	1	3	5	0		0	0	0	3	200	1000	1	0	0	1	0	1	0	1	120000											2
1	1	96	2020-03-25	24	2	2	2	0		3	0	1	5	500	1800	0	1	1	0	0	1	1	1	100000											2
1	1	97	2020-03-25	27	2	2	2	0																											2
1	1	98	2020-03-25	24	2	2	2	1		2	0	0	4	1500	3000	1	1	1	0	0	1	1	1	1000000											2
1	1	99	2020-03-25	26	1	2	1	0		2	0	0	4	2000	3300	1	1	0	1	0	0	1	1	1000000											2
1	1	100	2020-03-25	25	2	2	1	0		1	0	0	5	11347	3800	1	0	1	1	0	0	0	1	300000											1
1	1	101	2020-03-25	28	2	2	2	0		10	1	1	5	10000	3200	1	0	1	0	0	0	0	0	35000											1
1	1	102	2020-03-25	31	2	2	2	0		4	0	1	3	27000	50000	1	1	0	0	0	1	1	1	30000											2
1	1	103	2020-03-25	22	2	2	1	0		1	0	0	4	15000	80000	1	0	0	0	0	1	0	1	520000											1
1	1	104	2020-03-25	29	2	2	3	0		4	0	0	3	300	3000	0	1	1	0	0	1	0	1	100000											2
1	1	105	2020-03-25	29	2	2	2	0		2	0	0	3	1000	20000	1	0	0	0	0	1	1	0	50000											2
1	1	106	2020-03-25	24	2	2	2	0		3	0	0	4	20000	9000	1	1	1	0	0	1	0	1	2000000											2
1	1	107	2020-03-25	23	3	2	1	0		6	0	0	3	300	700	1	0	1	0	0	1	0	1	418000											2
1	1	108	2020-03-25	50	2	2	3	1		6	0	0	4	2000	5000	1	1	1	0	0	1	0	1	30000											2
1	1	109	2020-03-25	62	2	3	2	1		2	0	0	4	5000	10000	1	1	1	1	0	0	1	1	7500											2
1	1	110	2020-03-25	22	2	2	1	0		5	0	0	4	500	800	1	1	1	0	0	0	0	0	10000											2
1	1	111	2020-03-25	24	2	2	5	1		1	0	0	3	3000	8000	1	0	1	0	0	0	0	1	6000											2
1	1	112	2020-03-25	26	2	2	2	0		20	0	1	4	20000	11000	1	0	1	0	0	1	0	1	1000000											2
1	1	113	2020-03-25	53	2	3	3	0		6	0	0	4	5000	3500	1	1	1	0	0	1	1	1	250000											1
1	1	115	2020-03-25	62	1	3	1	0		23	1	1	4	1800	2500	1	0	1	0	0	1	1	1	250000											2
1	1	114	2020-03-25	25	1	3	3	1		3	0	0	2	7500	8400	1	1	1	0	0	1	0	1	1500000											2
1	1	116	2020-03-25	54	2	3	3	0																											1
1	1	117	2020-03-25	37	2	3	1	0		2	0	1	4	500	1000	1	1	1	1	0	0	1	1	100000											2
1	1	118	2020-03-25	25	2	2	2	0		4	1	1	5	15000	3281	1	1	1	0	0	1	0	1	80000											2
1	1	119	2020-03-25	59	1	3	5	1		5	0	0	4	5000		1	1	0	0	0	1	0	1	500000											2
1	1	120	2020-03-25	23	2	2	2	0		2	0	0	4	100000	3200	1	1	1	0	0	1	1	1	9500											1
1	1	121	2020-03-25	23	2	2	1	0																											2
1	1	122	2020-03-25	26	2	2	2	0		6	0	0	3	10000	10000	1	1	1	0	0	1	1	1	200000											2
1	1	123	2020-03-25	28	1	2	2	0		1	0	0	3	1500	3000	0	1	1	0	0	0	1	1	120000											2
1	1	124	2020-03-25	28	2	2	2	0		2	0	0	3	2863	927	1	1	0	0	0	1	0	1	4000											2
1	1	125	2020-03-25	30	1	3	3	0		0	0	0	3	10000	30000	0	1	0	1	0	0	0	1	512000											2
1	1	126	2020-03-25	28	2	2	2	0		1	0	0	1	3000	8000	1	0	1	0	0	1	0	1	100000											2
1	1	127	2020-03-25	26	2	2	2	0		20	0	0	4	1500	3200	1	1	1	0	0	1	1	0	130000											2
1	1	128	2020-03-25	21	2	2	1	0		3	0	1	3	500	2000	1	1	0	0	0	0	1	1	9000											2
1	1	130	2020-03-25	27	1	2	2	1		10	0	0	3	3000	4000	1	0	0	1	0	0	1	1	3											1
1	1	131	2020-03-25	17	2	3	1	0		3	0	0	3	250	3200	1	1	1	1	0	0	1	1	10000											1
1	1	147	2020-03-25	25	2	2	2	1		5	0	1	3	5000	100000	1	0	0	1	0	0	1	1	700000											2
1	1	132	2020-03-25	25	2	3	2	0		6	0	1	4	550		1	1	1	0	0	1	0	1	34000											2
1	1	133	2020-03-25		1	3	1	0																											2
1	1	134	2020-03-25	35	1	2	3	1
1	1	135	2020-03-25	23	2	2	2	0		5	0	1	2	1000	3000	1	1	1	0	0	1	1	1	192000											2
1	1	136	2020-03-25	23	2	2	1	0		0	0	0	2	350	2000	1	1	1	0	0	1	1	1	1024000											2
1	1	137	2020-03-25	23	2	2	1	0		15	0	1	3	4000	400	1	1	1	0	0	1	1	1	4000											2
1	1	138	2020-03-25	19	1	2	1	0		2	1	1	3	1800	2500	1	1	1	0	0	1	1	1	200000											2
1	1	139	2020-03-25	19	2	2	1	0		3	0	0	4	150	2500	1	0	1	0	0	0	1	1	10000											1
1	1	140	2020-03-25	23	2	2	1	0		7	0	0	3	400	4000	1	0	1	0	0	1	0	1	512000											2
1	1	141	2020-03-25	37	2	4	3	0		0	0	0	2	10000	3100	1	1	0	0	0	1	1	1	256000											2
1	1	142	2020-03-25	21	2	2	1	0		4	0	1	3	10000	2000	1	0	1	1	0	1	0	1	256000											1
1	1	144	2020-03-25	21	2	2	1	0		7	0	0	3	2000	2500	1	1	0	0	0	1	1	1	9000											1
1	1	143	2020-03-25	27	1	2	2	1		0	0	1	3	1000	8000	0	1	1	0	0	1	1	1	1000000											1
1	1	145	2020-03-25	23	1	2	1	1		3	0	0	3	4000	3000	1	1	1	0	0	1	1	1	192000											2
1	1	146	2020-03-25	22	2	2	1	1		2	1	1	2	3000	3280	0	1	1	0	0	1	1	1	14000											2
1	1	148	2020-03-25	53	2	3	2	0		10	0	0	3	1500	3000	1	1	1	0	0	1	0	1	60000											2
1	1	149	2020-03-25	29	2	2	3	0		3	1	1	4	15000	19000	1	1	0	0	0	1	0	1												2
1	1	150	2020-03-25	21	2	2	1	0		0	0	1	4	22000	16600	0	0	1	0	0	1	1	0	15000											2
1	1	151	2020-03-25	33	2	3	3	0		4	0	1	4	3000	30000	1	1	1	0	0	1	1	1	100000											2
1	1	152	2020-03-25	33	2	2	3	0																											2
1	1	153	2020-03-25	23	1	2	1	1		2	0	1	4	5000	800	1	1	1	0	0	0	1	1	250000											2
1	1	154	2020-03-25	21	2	2	1	0		2	0	1	2	100000	4000	1	1	1	0	0	1	0	1	120000											2
1	1	197	2020-03-25	49	2	3	3	0
1	1	155	2020-03-25	29	2	4	3	0		4	1	1	5	50000	20000	1	1	1	0	0	0	1	1	250000											2
1	1	156	2020-03-25	22	2	2	1	0		5	0	0	3	1500	5000	0	1	1	0	0	0	0	1												2
1	1	157	2020-03-25	22	2	2	1	0		3	0	0	5	1500	5000	1	0	1	0	0	1	1	1	20000											2
1	1	158	2020-03-25	25	2	2	2	0		4	0	0	4	450	5000	1	0	1	1	0	1	1	1	384000											2
1	1	159	2020-03-25	23	2	2	2	1		3	0	0	3	1000	4000	1	1	0	0	0	1	1	0	10000											2
1	1	160	2020-03-25	19	2	2	1	0		2	0	1	4	400	8000	1	0	1	1	0	1	0	1	20000											2
1	1	161	2020-03-25	23	2	2	2	0		2	0	0	4	600	3200	1	1	0	0	0	1	1	1	1000000											1
1	1	162	2020-03-25	52	2	8	1	0		6	0	0	4	1000	8200	0	0	0	0	0	1	1	1	20000											2
1	1	163	2020-03-25	20	2	2	1	0		16	0	1	5	3000	8500	1	0	1	0	0	1	1	1	100000											2
1	1	164	2020-03-25	23	1	2	1	0		2	0	1	2	10000	20000	1	0	1	0	0	1	1	1	100000											2
1	1	165	2020-03-25	36	1	3	3	0		2	0	0	3	15000	4000	1	1	1	0	0	1	0	1	512000											2
1	1	167	2020-03-25	22	1	2	1	1		10	0	1	4	10000	3100	1	1	1	0	0	1	1	1	100000											2
1	1	166	2020-03-25	21	2	2	1	0		1	0	0	5	2000	3000	1	0	0	0	0	1	0	1	10000											2
1	1	169	2020-03-25	22	2	2	1	1		3	0	0	3	3000	3000	0	0	0	1	0	0	1	1	1000000											2
1	1	168	2020-03-25	30	1	2	2	1		2	0	1	4	1000	17000	1	1	1	0	0	1	1	1	270000											2
1	1	170	2020-03-25	24	2	2	2	1		2	0	0	5	10000	6000	0	0	0	0	0	1	1	0	181019											2
1	1	171	2020-03-25	22	2	2	1	0
1	1	172	2020-03-25	22	2	2	1	1		1	0	0	2	40000	65000	0	1	0	0	0	1	1	0	250											2
1	1	173	2020-03-25	24	1	1	2	0		0	0	0	5	1000000	3500	1	1	1	0	0	1	1	1	7500											2
1	1	174	2020-03-25	49	2	3	3	1		7	0	1	3	30000	3283	1	1	0	0	0	1	0	1	512000											1
1	1	175	2020-03-25	22	2	2	1	0		3	0	0	3	1000	3100	1	0	1	0	0	1	1	1	4000											2
1	1	176	2020-03-25	29	2	2	2	0		3	0	0	5	5000	5000	1	1	1	0	0	1	1	1	200000											2
1	1	177	2020-03-25	22	2	2	1	0		3	0	0	2	3000	8000	1	0	0	0	0	1	1	1	50000											2
1	1	178	2020-03-25	27	1	2	2	0		4	0	0	4	5600	3700	1	0	0	0	0	1	1	1	2000000											2
1	1	179	2020-03-25	20	2	2	1	0		2	0	0	2	5000	7000	1	1	1	0	0	1	1	0	100000											2
1	1	180	2020-03-25	29	2	2	1	0		4	0	1	4	2500	3000	1	0	1	0	0	1	1	0	15000											2
1	1	181	2020-03-25	26	2	2	2	0		2	0	0	4	1000	10000	1	0	1	0	0	0	1	1	70000											2
1	1	182	2020-03-25	20	2	2	1	0		10	1	0	3	10000	10000	1	0	1	0	0	1	1	1												2
1	1	183	2020-03-25	22	1	2	2	0		0	0	0	5	6000	3000	1	1	1	0	0	1	1	1	256000											2
1	1	184	2020-03-25	21	2	2	1	0		3	0	1	5	10000	3000	1	1	1	0	0	1	1	1	4000											2
1	1	186	2020-03-25	19	2	2	1	0		8	0	0	5	450	2000	0	0	0	0	0	1	0	1	5000											2
1	1	185	2020-03-25	25	2	2	2	1		2	0	0	3	1200	5500	1	1	1	0	0	1	1	1	256000											2
1	1	187	2020-03-25	24	2	2	2	0		10	1	0	3	20000	14000	1	0	1	1	0	1	1	0	100000											1
1	1	188	2020-03-25	21	2	2	1	0		2	0	1	3	350000	25000	1	0	1	1	0	0	1	1	192000											2
1	1	189	2020-03-25	21	2	2	1	0		3	0	1	4	1000	5000	1	1	1	0	0	1	1	1	180000											2
1	1	190	2020-03-25	24	2	2	2	0		6	0	0	5	1000	3200	1	1	0	0	0	1	1	1	20000											2
1	1	191	2020-03-25	33	1	3	3	0		2	0	1	4	150000	4000	0	1	0	0	0	1	1	1	384000											2
1	1	192	2020-03-25	23	1	2	2	0		2	0	0	3	10000	80000	1	1	1	0	0	0	1	0	25000											2
1	1	194	2020-03-25	25	2	3	1	0		0	0	1	5	300000	100000	1	0	1	0	0	0	1	1	10000											2
1	1	195	2020-03-25	27	2	2	2	1		2	0	0	3	300	600	1	0	1	0	0	1	0	1	27500											2
1	1	196	2020-03-25	23	2	2	1	0		4	0	0	2	1000	3200	1	0	1	0	0	1	1	0	50000											2
1	1	198	2020-03-25	26	2	2	1	0		5	0	0	4	10000	4000	1	1	1	0	0	1	1	1	1000											2
1	1	199	2020-03-25	26	2	2	5	0		3	0	1	3	1000	4500	1	1	1	1	0	1	1	1	40000											2
1	1	200	2020-03-25	18	2	2	1	0																											2
1	1	201	2020-03-25	35	1	3	3	0		1	0	1	3	5000	5000	1	1	1	0	0	1	0	1	250000											2
1	1	202	2020-03-25	24	2	2	2	0		0	0	0	4	5000	100000	0	1	1	0	0	1	1	0	100000											2
1	1	203	2020-03-25	26	2	3	3	0		4	0	1	4	200	1500	1	0	1	0	0	1	0	1	8000											2
1	1	204	2020-03-25	20	2	2	1	0		4	0	0	3	20000	8000	0	1	0	1	0	1	1	1	152000											2
1	1	205	2020-03-25	23	2	2	1	0		1	0	1	3	1000000	1000000	0	0	0	1	0	1	1	1												2
1	1	206	2020-03-25	25	2	2	1	0		4	1	0	5	200000	150000	1	0	1	0	0	1	1	1	15000											1
1	1	207	2020-03-25	20	2	2	1	0		1	0	0	2	10000	20000	1	0	0	1	0	1	1	1	7500											2
1	1	208	2020-03-25	42	1	3	3	0		4	0	0	2	5000	3000	1	1	0	0	0	1	1	1	10000											2
1	1	209	2020-03-25	21	2	2	1	0		0	0	0	5	500	3000	1	0	0	1	0	0	1	1	60000											2
1	1	210	2020-03-25	50	1	2	3	0		10	0	1	5	2000	3250	1	1	1	0	0	1	1	1	384000											2
1	1	211	2020-03-25	23	2	2	1	0		1	0	1	5	3000	2000	1	1	1	0	0	0	0	1	120000											2
1	1	212	2020-03-25	23	1	2	2	1		3	0	0	2	100000	200000	1	0	0	0	0	1	1	1	1000000											2
1	1	213	2020-03-25	23	2	2	1	0																											1
1	1	214	2020-03-25	35	1	3	3	0		3	0	0	4	800	3000	1	0	1	0	0	1	0	1	10000											2
1	1	215	2020-03-25	23	2	2	1	0		3	0	0	4	15000	8000	1	1	1	0	0	1	1	1												2
1	1	216	2020-03-25	19	2	2	1	0		2	1	0	5	500	4000	1	0	0	0	0	1	1	0	7000											2
1	1	217	2020-03-25	20	2	2	1	0		1	0	0	5	6000	6000	1	1	1	0	0	1	1	1	512000											2
1	1	218	2020-03-25	23	1	2	1	0		2	0	1	3	10000	8000	1	0	1	0	0	1	1	1	384000											2
1	1	219	2020-03-25	28	2	2	1	1		2	0	0	4	100	2000	1	0	0	1	0	1	0	1	4000											2
1	1	220	2020-03-25	30	1	2	3	1
1	1	221	2020-03-25	21	2	2	1	0		4	1	1	4	600	4500	1	1	1	0	0	0	1	1	8000											2
1	1	222	2020-03-25	27	2	2	1	0		7	0	0	3	20000	3400	1	1	1	0	0	1	1	0	4000											2
1	1	223	2020-03-25	25	1	2	2	0		1	1	1	3	5000	10000	1	1	0	0	0	1	1	0	256000											2
1	1	224	2020-03-25	24	1	2	1	0		2	0	0	3	20000	60000	1	1	1	1	0	1	1	1	512000											2
1	1	225	2020-03-25	20	2	2	1	0		5	0	0	5	6020	5600	1	0	1	0	0	1	0	1	100000											1
1	1	226	2020-03-25	30	1	2	3	0		0	0	0	4	10000	3500	1	1	0	0	0	1	0	1	192000											2
1	1	227	2020-03-25	23	2	2	2	0		4	0	1	4	2500	3000	1	1	1	0	0	1	1	1	212000											2
1	1	228	2020-03-25	59	2	4	5	0
1	1	229	2020-03-25	26	2	2	2	0		4	0	1	1	800	400	1	0	1	0	0	1	1	1	10000											2
1	1	230	2020-03-25	48	1	3	4	0
1	1	231	2020-03-25	23	1	2	1	0		3	1	0	3	400	5000	1	1	1	0	0	0	1	1	1000000											2
1	1	232	2020-03-25	23	1	2	1	0		3	0	0	3	3000	3500	1	1	1	1	0	1	1	1	310000											2
1	1	234	2020-03-25	22	1	2	1	1		1	0	0	2	300	3000	1	1	0	0	0	1	1	1	9999											2
1	1	235	2020-03-25	34	2	5	3	0		0	0	0	5	3000	10000	1	1	1	0	0	1	1	1	10000000											2
1	1	236	2020-03-25	27	2	2	1	1		1	0	1	3	500	3280	1	0	0	1	0	1	0	0	120000											2
1	1	237	2020-03-25	32	1	2	2	1		4	0	0	4	50000	3200	1	1	0	0	0	1	1	1	400000											1
1	1	238	2020-03-25	22	1	2	1	0		2	0	0	3	10000	20000	1	1	1	0	0	1	1	1	10000											1
1	1	239	2020-03-25	20	1	2	1	0		1	0	0	4	50000	7500	1	0	0	0	0	1	1	1	512000											2
1	1	240	2020-03-25	26	1	2	1	0		0	0	0	4		8500	1	0	1	0	0	0	1	1	512000											1
1	1	241	2020-03-25	25	1	2	1	1		0	0	0	3	799	3000	0	1	0	0	0	1	0	1	12800											2
1	1	242	2020-03-25	31	1	3	4	1		2	0	0	4	3000	8000	1	0	1	0	0	1	0	1	256000											2
1	1	243	2020-03-25	31	2	5	3	0		2	1	1	5	2000	3000	1	1	1	0	0	1	0	1	192000											2
1	1	244	2020-03-25	20	2	2	1	1		3	0	0	5	10000	10000	1	1	1	0	0	1	1	1	100000											2
1	1	245	2020-03-25	25	2	2	2	1		4	1	0	4	1500	3200	1	0	0	0	0	1	0	1	256000											1
1	1	246	2020-03-25	22	2	2	1	1		10	0	0	4	4000	3100	1	0	1	0	0	1	1	0	240000											2
1	1	247	2020-03-25	23	2	2	2	0		4	0	0	2	10000	10000	1	0	1	0	0	1	1	1	6000											2
1	1	248	2020-03-25	23	2	2	2	0					4	10000	3500	1	0	1	1	0	0	1	1	7500											2
1	1	249	2020-03-25	30	2	3	3	0		4	0	0	3	3000	2000	1	1	1	0	0	1	1	0	10000											2
1	1	250	2020-03-25	22	2	2	1	1		0	0	0	1	1200	3300	1	1	1	0	0	1	0	1	200000											2
1	1	251	2020-03-25	19	2	2	1	0		3	0	0	5	200000	100000	1	0	0	1	0	1	1	1	30000											1
1	1	253	2020-03-25	24	2	2	2	0		0	0	1	2	2500	2500	0	1	1	0	0	1	1	1	60000											2
1	1	252	2020-03-25	20	2	2	1	0		4	0	0	4	20000	3500	0	0	0	1	0	1	1	0	256000											2
1	1	254	2020-03-25	32	2	2	2	0		0	0	0	4	5000	3300	0	1	0	0	0	0	0	0	4500											1
1	1	255	2020-03-25	22	2	2	1	0		3	0	0	3	3000	3500	1	1	1	1	0	1	0	1	10000											2
1	1	256	2020-03-25	30	1	2	2	0																											2
1	1	257	2020-03-25	20	2	2	1	0		25	1	0	3	2500	3000	1	1	1	0	0	1	0	1	100000											2
1	1	258	2020-03-25	23	2	2	1	0		2	1	1	3	400	2000	1	0	1	1	0	1	1	1	400000											2
1	1	259	2020-03-25	20	2	2	1	0		6	0	1	2	4000	3000	1	1	1	0	0	1	1	1	10000											2
1	1	260	2020-03-25	19	2	2	1	0		4	0	0	2	1000	2900	1	1	0	0	0	1	1	1	10000											2
1	1	261	2020-03-25	24	1	2	2	0		324	0	0	3	1	1	0	0	1	1	0	0	0	1	2000											2
1	1	263	2020-03-25	30	1	2	3	0		2	0	0	4	27000	5000	1	1	0	0	0	1	1	1	384000											2
1	1	264	2020-03-25	21	2	2	1	0		0	0	0	3	2500	3500	1	1	1	0	0	1	1	1	512000											1
1	1	265	2020-03-25	35	1	2	2	1		2	0	0	3	10000	3250	1	1	1	0	0	1	0	1	30000											1
1	1	266	2020-03-25	23	2	2	1	1		2	0	1	4	2500	3500	1	1	1	0	0	1	1	1	32000											2
1	1	267	2020-03-25	28	2	2	2	0		1	0	0	4	1500	3200	1	1	1	0	0	1	0	1	100000											2
1	1	268	2020-03-25	20	2	2	1	0		10	0	0	4	2000000	3200	1	0	1	1	0	0	1	1	8000											2
1	1	269	2020-03-25	32	2	4	2	0		6	0	0	3	5000	10000	1	1	1	0	0	1	1	1	10000											2
1	1	270	2020-03-26	25	2	2	2	0		2	0	0	5	20000	6000	1	1	1	1	0	1	0	0	70000											2
1	2	16	2020-04-21 21:01:00	42	1	3	3	0	0	6	0	1	5	80000	4000									512000	1	4													1	1	0	0	0	1	0	1	4	4	2
1	2	18	2020-04-21 21:03:00	22	2	2	1	0	0
1	2	23	2020-04-21 21:05:00	21	2	2	1	0	0	2	0	1	2	50000	10000									20000	2	3													1	1	1	0	0	0	0	1	3	5	1
1	2	20	2020-04-21 21:05:00	29	2	2	3	0	0
1	2	21	2020-04-21 21:05:00	20	1	2	1	0	0	2	0	0	4	12000	5000									1000000	4	2													1	1	0	1	1	0	0	1	5	4	2
1	2	22	2020-04-21 21:05:00	23	2	2	2	0	0
1	2	25	2020-04-21 21:05:00	28	2	8	3	0	0	0	0	0	1	8000	4632									7500	1	5													0	1	1	0	1	1	1	1	3	4	4
1	2	24	2020-04-21 21:05:00	25	1	2	1	0	0
1	2	26	2020-04-21 21:05:00	24	2	2	1	0	0	1	0	1	3	26000	5000									7500	2	4													1	1	1	0	1	0	1	1	5	4	2
1	2	27	2020-04-21 21:06:00	20	1	2	1	0	0	3	0	0	4	8000	4632									7000	2	1													1	1	1	0	0	0	0	1	5	5	5
1	2	28	2020-04-21 21:06:00	23	2	2	1	0	0
1	2	29	2020-04-21 21:07:00	25	2	2	1	0	0	2	0	0	3	40000	5000									9500	3	4													0	1	0	1	0	0	0	1	3	2	3
1	2	30	2020-04-21 21:09:00	24	2	2	2	0	0	2	1	0	4	100000	300000									10000	1	5													1	1	1	0	1	0	0	1	4	4	3
1	2	31	2020-04-21 21:10:00	19	2	2	1	0	0	4	1	0	3	6500	6000									4500	2	3													1	1	0	1	1	0	0	1	5	4	4
1	2	32	2020-04-21 21:10:00	23	2	2	1	1	0	0	0	0	3	10000	4632									1024000	1	4													1	1	1	1	1	1	1	1	5	5	5
1	2	37	2020-04-21 21:13:00	41	1	3	3	1	0
1	2	34	2020-04-21 21:11:00	22	1	2	1	1	0				2	5000	4000									280000
1	2	36	2020-04-21 21:13:00	23	1	2	1	0	1	5	0	1	4	12000	4585									256000	1	5													1	1	0	0	1	1	0	1	4	4	3
1	2	35	2020-04-21 21:12:00	55	1	3	3	0	0	4	1	0	2	10000	4500									250000	1	5													1	1	0	0	0	0	0	1	5	5	2
1	2	38	2020-04-21 21:14:00	40	2	8	4	0	0
1	2	39	2020-04-21 21:17:00	25	1	2	1	0	0	3	0	1	5	15000	4500									150000	1	5													1	1	1	1	1	0	1	1	5	5	2
1	2	41	2020-04-21 21:19:00	77	1	7	5	1	0				1											192000
1	2	40	2020-04-21 21:19:00	20	2	2	1	0	0				4	15000	4000
1	2	42	2020-04-21 21:19:00	25	1	2	1	0	0
1	2	43	2020-04-21 21:19:00	24	2	2	2	0	0	4	0	0	4	35000	80000									256000	2	4													0	1	0	0	1	0	0	0	2	4	3
1	2	44	2020-04-21 21:19:00	23	1	2	1	1	0	0	1	0	3	10000	10000									280000	4	4													1	1	1	1	1	1	1	1	5	5	2
1	2	45	2020-04-21 21:20:00	31	2	4	1	1	0	2	0	0	3	20000	50000									130000	1	2													1	1	1	0	1	1	0	1	4	4	3
1	2	46	2020-04-21 21:21:00	20	2	2	1	1	0	0	0	0	4	11000	30000									12800	1	2													1	1	0	0	1	0	0	1	3	4	2
1	2	47	2020-04-21 21:22:00	20	2	2	1	0	0	3	0	1	4	7500	4632									11000	1	5													1	1	0	1	0	1	1	1	2	5	4
1	2	48	2020-04-21 21:23:00	38	2	3	4	0	0	5	0	0	2	18000	5000									250000	1	5													1	1	0	0	1	1	0	1	5	5	1
1	2	49	2020-04-21 21:23:00	19	2	2	1	0	0	4	1	1	4	4000	5000									10000	1	5													1	1	1	1	1	1	0	1	4	5	4
1	2	50	2020-04-21 21:23:00	21	1	2	1	1	1	2	0	0	1	20000	4500									256000	1	4													1	1	1	1	1	1	1	1	5	5	1
1	2	51	2020-04-21 21:25:00	20	2	2	1	0	0	20	0	0	3	20000	8000									8000	2	5													1	1	1	0	1	0	0	1	4	5	3
1	2	52	2020-04-21 21:26:00	20	2	2	1	0	0				4	60000	20000									50000
1	2	53	2020-04-21 21:26:00	19	2	2	1	0	0	3	0	0	3	20000	5000									50000	1	5													1	1	0	1	1	0	1	1	4	4	4
1	2	54	2020-04-21 21:26:00	22	2	2	2	0	0	8	0	0	3	30000	5000									20000	1	5													1	1	0	0	1	0	1	0	5	5	2
1	2	55	2020-04-21 21:27:00	26	1	2	1	0	0	8	1	0	4	50000	8000									256000	1	2													1	1	0	0	1	1	0	1	5	5	2
1	2	56	2020-04-21 21:28:00	59	1	4	1	0	0	2	0	0	5	40000	4632									20000	1	5													1	1	0	0	0	1	1	1	4	5	2
1	2	57	2020-04-21 21:35:00	27	2	2	1	0	1	0	0	0	3	10000	4000									7000	1	5													1	1	1	1	1	0	1	1	4	3	1
1	2	58	2020-04-21 21:35:00	21	2	2	1	1	0	10	0	0	4	10000	4000									1000000	4	4													1	1	1	1	1	1	0	1	3	4	3
1	2	59	2020-04-21 21:35:00	23	2	2	1	0	0	4	1	0	3	20000	40000									100000	4	4													1	1	0	0	0	0	0	1	5	5	1
1	2	60	2020-04-21 21:36:00	21	2	2	1	1	1
1	2	61	2020-04-21 21:36:00	27	2	2	3	0	0	3	1	1	4	10000	30000									100000	1	3													1	1	0	0	1	0	0	1	4	5	4
1	2	62	2020-04-21 21:56:00	26	1	2	5	0	0
1	2	63	2020-04-21 22:01:00	39	2	3	4	0	0	2	0	1	3	25000	4700									128000	2	4													1	1	0	1	1	0	0	1	5	5	1
1	2	64	2020-04-21 22:03:00	25	2	2	1	0	0	3	0	1	3	10000	5000									10000	2	5													1	1	1	1	1	0	0	0	4	3	2
1	2	65	2020-04-21 22:07:00	21	2	2	1	0	1	1	1	1	5	20000	5000									15000	1	5													1	1	0	1	0	0	0	1	5	5	2
1	2	66	2020-04-21 22:10:00	25	2	2	2	0	1				4	30000	5000
1	2	67	2020-04-21 22:11:00	24	2	2	1	0	1
1	2	68	2020-04-21 22:20:00	26	1	2	2	1	0	3	0	0	4	8500	4700									50000	1	4													1	1	1	0	1	0	0	1	5	5	3
1	2	69	2020-04-21 22:39:00	22	2	2	1	0	0	4	1	1	4	10000	4000									6000	2	4													1	1	0	0	1	0	0	1	4	4	2
1	2	70	2020-04-21 22:41:00	21	1	2	1	1	0	2	1	1	5	50000	5000									100000	1	5													1	1	0	0	0	0	0	1	5	4	3
1	2	71	2020-04-21 22:45:00	27	1	2	2	0	0	1	0	0	2	20000	4000									80000	3	4													1	1	0	0	0	0	0	0	4	4	2
1	2	72	2020-04-21 22:49:00	21	1	2	1	0	0	4	0	0	4	10000	4632									7500	1	4													1	1	0	0	1	1	1	1	4	4	2
1	2	73	2020-04-21 22:59:00	20	2	2	1	0	0
1	2	74	2020-04-21 23:04:00	23	2	2	1	0	0
1	2	75	2020-04-21 23:16:00	26	2	2	1	0	0	2	0	1	4	11000	5000									32000	1	5													1	1	0	0	1	0	0	1	2	5	3
1	2	77	2020-04-21 23:42:00	27	2	3	2	0	1	4	0	0	4	10000	4500									10000	1	5													1	1	1	0	1	1	1	1	5	4	1
1	2	78	2020-04-22 00:17:00	21	2	2	1	0	0
1	2	81	2020-04-22 03:01:00	31	1	2	2	1	0
1	2	80	2020-04-22 02:23:00	20	2	2	1	0	1	2	0	1	4	6000	20000									1000000	4	4													1	1	1	0	1	0	0	1	5	5	2
1	2	82	2020-04-22 03:15:00	25	2	2	1	0	0	1	0	0	3	8000	4000									128000	2	4													1	1	1	0	1	0	0	1	4	5	3
1	2	83	2020-04-22 04:40:00	38	2	3	3	0	1	20	0	1	3	8000	5000									130000	1	5													1	1	1	0	1	0	1	1	3	4	3
1	2	84	2020-04-22 04:51:00	26	2	2	3	0	0
1	2	85	2020-04-22 04:52:00	20	2	2	1	0	1	4	0	0	3	6000	5000									40000	2	5													1	1	0	0	0	0	0	1	5	5	5
1	2	86	2020-04-22 04:56:00	39	1	3	5	0	0
1	2	87	2020-04-22 05:04:00	21	2	2	1	0	0	3	0	1	3	6200	4600									256000	1	4													1	1	0	0	1	0	0	1	4	4	3
1	2	88	2020-04-22 05:04:00	35	2	3	3	0	0	1	1	1	3	20000	5000									6000	3	4													1	1	0	0	0	0	0	1	4	5	4
1	2	89	2020-04-22 05:11:00	49	2	3	1	0	0
1	2	90	2020-04-22 05:21:00	25	2	2	1	0	0
1	2	91	2020-04-22 05:22:00	58	1	3	5	0	0	10	0	0	3	10000	6000									250000	1	5													0	1	1	1	0	0	0	1	2	4	2
1	2	92	2020-04-22 05:28:00	39	2	3	4	0	0
1	2	93	2020-04-22 05:31:00	20	1	2	1	1	0	4	0	0	4	15000	4700									60000	1	5													1	1	1	0	1	0	0	1	4	4	4
1	2	94	2020-04-22 05:32:00	29	1	3	3	0	0
1	2	95	2020-04-22 05:35:00	55	1	3	3	0	0
1	2	96	2020-04-22 05:37:00	56	2	3	1	0	0	10	0	0	4	3000	4600									128000	1	5													1	1	0	1	1	0	0	1	4	5	1
1	2	97	2020-04-22 05:37:00	28	2	2	2	0	0	2	0	1	3	1000	4000									10000	2	3													1	1	0	1	0	0	0	1	4	4	3
1	2	98	2020-04-22 05:39:00	23	2	2	1	0	0	4	0	0	4	13000	4000									280000	3	2													1	1	1	0	0	1	1	1	4	3	1
1	2	99	2020-04-22 05:39:00	28	0	3	3	1	1	1	0	0	2	12000	4500									1000000	1	3													1	1	0	1	1	1	1	1	5	5	3
1	2	100	2020-04-22 05:40:00	25	2	4	3	0	0	2	0	0	3	20000	3000									128000	1	2													1	1	1	0	0	1	1	1	4	4	3
1	2	101	2020-04-22 05:44:00	19	2	2	1	0	0				3	8000	3200									192000
1	2	102	2020-04-22 05:48:00	57	2	3	3	0	0	0	1	0	3	6000	5000									30000	1	5													1	1	1	1	0	0	0	1	4	5	2
1	2	103	2020-04-22 05:51:00	22	2	2	2	0	0	2	0	0	4	50000	80000									4000	2	2													1	1	0	1	0	1	0	1	4	5	1
1	2	104	2020-04-22 05:51:00	26	2	3	3	0	0	1	0	0	3	15000	20000									8000	3	4													1	1	1	0	1	1	0	1	4	5	5
1	2	105	2020-04-22 05:56:00	18	2	3	1	0	0	0	0	0	4	6000000	4500									2000	5	1													1	1	1	1	0	1	0	1	5	5	1
1	2	259	2020-04-22 09:37:00	26	2	2	2	0	0
1	2	106	2020-04-22 06:06:00	26	1	2	1	0	0	1	1	0	3	20000	4000									128000	2	4													1	1	1	1	0	0	1	1	4	5	3
1	2	107	2020-04-22 06:12:00	34	1	3	4	0	0	3	0	0	2	10000	5000									500000	1	5													1	1	1	1	1	1	1	1	4	3	1
1	2	108	2020-04-22 06:14:00	27	2	4	1	1	0	5	0	1	3	10000	5000									128000	1	5													1	1	1	1	1	0	1	1	2	4	3
1	2	109	2020-04-22 06:14:00	33	2	3	3	0	1	2	0	0	4	8000	4500									7500	1	4													1	1	1	0	1	0	0	1	5	5	3
1	2	110	2020-04-22 06:18:00	23	2	2	1	0	0	3	1	1	4	50000	3500									140000	2	4													1	1	0	0	1	0	1	1	4	4	2
1	2	111	2020-04-22 06:19:00	29	1	3	3	1	1	0	1	0	3	20000	5000									130000	2	2													1	1	1	1	1	1	1	1	3	4	1
1	2	112	2020-04-22 06:19:00	28	2	2	2	0	0	0	0	0	3	100000	6000									128000	1	3													1	1	0	1	1	0	0	1	4	5	3
1	2	113	2020-04-22 06:21:00	21	3	2	1	0	0	3	0	1	4	15000	4500									1000000	3	3													1	1	0	0	0	0	1	1	4	4	3
1	2	114	2020-04-22 06:21:00	23	2	2	2	0	0				3	6000	4600									200000
1	2	115	2020-04-22 06:21:00	20	2	2	1	1	0	8	1	1	3	6500	4632									6000	1	3													1	1	0	1	0	1	0	0	4	3	2
1	2	116	2020-04-22 06:22:00	21	2	2	1	0	1	3	0	0	2	100000	20000									250000	1	4													1	1	0	0	0	0	0	1	4	3	2
1	2	117	2020-04-22 06:24:00	22	1	2	1	0	0	2	0	0	4	20000	5000									256000	2	4													1	1	0	0	0	0	1	0	4	4	2
1	2	118	2020-04-22 06:26:00	20	2	2	1	1	1	3	0	0	4	600	4000									20000	4	4													1	1	1	1	0	0	0	1	4	5	3
1	2	119	2020-04-22 06:28:00	26	2	2	2	0	0
1	2	120	2020-04-22 06:29:00	39	2	3	4	0	0
1	2	121	2020-04-22 06:31:00	26	1	2	2	0	1
1	2	123	2020-04-22 06:34:00	35	1	4	2	0	1
1	2	122	2020-04-22 06:34:00	31	1	4	2	1	0	3	1	1	2	20000	5000									1000000	1	5													1	1	1	1	1	1	0	1	4	4	3
1	2	124	2020-04-22 06:36:00	26	2	2	2	0	0
1	2	126	2020-04-22 06:38:00	21	2	2	1	0	0	2	0	0	4	10000	7000									30000	1	4													1	1	0	0	1	1	1	1	4	4	3
1	2	127	2020-04-22 06:39:00	25	1	4	2	0	0	0	0	0	1	5000	25000									1000000	1	5													1	1	1	1	1	1	1	1	1	5	3
1	2	128	2020-04-22 06:41:00	29	2	2	2	0	0	0	1	0	3	300	10000									10000	1	4													1	1	0	1	1	0	1	1	5	4	2
1	2	129	2020-04-22 06:41:00	21	1	4	1	0	1	3	0	0	3	10000	3500									175000	3	4													1	1	1	1	0	1	1	1	2	4	2
1	2	130	2020-04-22 06:44:00	35	1	4	1	0	0	4	1	1	3	20000	4500									1000000	1	4													1	1	1	1	1	1	1	1	5	5	2
1	2	131	2020-04-22 06:44:00	60	2	3	5	0	0	5	0	0	5	10000	4500									2000000	1	5													1	1	0	0	1	1	1	1	4	5	3
1	2	132	2020-04-22 06:46:00	22	2	2	1	1	1	3	0	0	4	2000	3800									7500	1	5													1	1	1	0	1	0	0	1	4	4	3
1	2	133	2020-04-22 06:47:00	20	2	2	1	0	0
1	2	134	2020-04-22 06:47:00	36	1	4	1	0	0
1	2	135	2020-04-22 06:52:00	24	1	4	1	0	0	6	0	0	1	15000	3500									1000000	2	4													1	1	0	1	1	1	1	1	4	5	1
1	2	136	2020-04-22 06:53:00	52	2	3	1	0	0	2	0	0	4	6000	4870									750000	2	4													1	1	0	1	1	0	1	1	4	4	3
1	2	137	2020-04-22 06:54:00	26	2	3	1	0	0	2	0	1	2	25000	5000									1000000	2	3													1	1	1	0	1	1	0	1	3	5	5
1	2	138	2020-04-22 06:56:00	63	2	3	1	0	0
1	2	139	2020-04-22 06:57:00	19	2	2	1	0	0	2	0	0	3	100000	4000									50000	2	2													1	1	0	1	0	1	1	0	1	2	2
1	2	166	2020-04-22 07:23:00	36	2	3	3	0	0	0	1	1	4	10000	4000									384000	1	5													1	1	0	1	1	0	0	1	4	4	1
1	2	248	2020-04-22 09:08:00	27	2	3	3	0	0	4	0	0	5	20000	4000									512000	1	5													1	1	0	0	1	1	0	1	3	5	3
1	2	140	2020-04-22 07:02:00	34	1	4	1	0	0	2	0	0	3	60000	90000									80000	1	5													1	1	0	0	1	1	0	1	4	5	3
1	2	141	2020-04-22 07:03:00	24	1	3	3	1	0	6	0	0	2	200000	50000									7000	1	5													1	1	0	0	1	1	1	1	4	4	2
1	2	142	2020-04-22 07:04:00	27	1	3	1	0	0	5	0	1	2	10003	4600									100000	2	4													1	1	0	0	1	1	0	1	4	5	3
1	2	143	2020-04-22 07:07:00	40	1	3	2	0	0	0	1	1	3	30000	12500									256000	2	3													1	1	0	1	1	1	1	1	3	5	3
1	2	145	2020-04-22 07:08:00	29	2	2	2	0	0	1	0	0	4	15000	4000									150000	1	5													1	1	1	0	1	0	1	1	5	4	3
1	2	144	2020-04-22 07:07:00	23	1	1	1	0	0	2	1	0	3	8000	20000									256000	1	3													1	1	1	0	1	1	0	1	5	5	4
1	2	146	2020-04-22 07:09:00	23	2	2	1	0	0
1	2	149	2020-04-22 07:10:00	23	1	2	2	0	0	6	1	0	2	100000	10000									1e+24	1	5													1	1	0	1	1	1	0	1	4	4	3
1	2	147	2020-04-22 07:10:00	32	1	7	1	0	0	0	0	0	3	10863	4500									128000	1	5													1	1	0	1	1	1	0	1	5	5	2
1	2	148	2020-04-22 07:10:00	20	2	2	1	0	0	7	0	0	3	10000	10000									10000	1	5													1	1	1	0	1	1	0	1	4	5	3
1	2	150	2020-04-22 07:11:00	24	2	2	2	0	0	0	1	1	3	100000	50000									8000	1	4													0	1	0	0	0	0	0	0	1	3	3
1	2	151	2020-04-22 07:14:00	20	1	4	5	0	0
1	2	152	2020-04-22 07:15:00	25	2	2	2	0	0
1	2	154	2020-04-22 07:17:00	27	2	4	1	0	0
1	2	153	2020-04-22 07:17:00	21	2	2	1	0	1
1	2	155	2020-04-22 07:18:00	30	2	2	2	1	0				5	15000	177807									60000
1	2	157	2020-04-22 07:18:00	27	1	8	2	1	0	4	0	1	3	1500	2500									75000	1	4													1	1	0	0	0	0	0	1	5	5	3
1	2	159	2020-04-22 07:18:00	35	2	4	4	0	0	2	0	0	3	10000	5000									25000	1	4													1	1	0	0	0	0	0	1	4	5	3
1	2	158	2020-04-22 07:18:00	33	1	3	3	0	1	2	0	0	4	70000	5000									384000	1	4													1	1	1	1	1	0	1	1	5	4	3
1	2	162	2020-04-22 07:21:00	58	2	3	1	1	0
1	2	160	2020-04-22 07:20:00	35	1	8	3	0	0	1	0	0	3	2000	4000									250000	1	3													1	1	1	1	1	0	0	1	5	5	3
1	2	161	2020-04-22 07:20:00	22	2	2	1	0	0	3	1	0	3	25000	5000									3500	2	4													1	1	1	0	1	0	1	1	5	5	2
1	2	163	2020-04-22 07:21:00	44	1	4	4	0	0	2	0	0	3	10000	1000									128000	2	4													1	1	0	0	0	0	0	1	5	4	1
1	2	164	2020-04-22 07:21:00	22	2	2	1	1	0
1	2	165	2020-04-22 07:22:00	25	1	4	1	0	1
1	2	167	2020-04-22 07:23:00	23	2	2	2	0	0	0	0	1	4	12000	5000									256000	3	3													1	1	1	0	1	0	0	1	4	4	2
1	2	169	2020-04-22 07:23:00	52	2	4	3	0	1	20	0	0	2	0	4636									256000	1	5													1	1	0	1	1	1	1	1	5	5	2
1	2	170	2020-04-22 07:24:00	29	1	2	1	0	0	1	0	0	4	100000	3500									1000000	2	3													1	1	0	1	1	1	1	1	5	4	2
1	2	171	2020-04-22 07:26:00	27	2	3	3	0	0	0	0	0	4	50000	5000									128000	1	4													1	1	1	0	1	0	0	1	5	5	2
1	2	172	2020-04-22 07:27:00	28	1	5	1	0	0	2	1	0	4	10000	4600									16000	1	5													1	1	1	0	0	0	1	1	4	4	4
1	2	173	2020-04-22 07:28:00	46	2	3	3	0	0	3	0	0	3	6000	4640									7500	1	3													1	1	1	0	1	0	0	1	3	5	3
1	2	174	2020-04-22 07:28:00	26	1	8	1	0	0
1	2	176	2020-04-22 07:30:00	31	1	4	2	0	0	4	1	0	3	30000	5000									128000	1	5													1	1	1	1	1	1	1	1	5	4	3
1	2	175	2020-04-22 07:29:00	24	2	2	5	0	0	3	1	1	2	10000	4000									500000	2	3													1	1	0	1	0	1	0	0	5	5	4
1	2	177	2020-04-22 07:31:00	23	2	2	2	0	0	8	0	0	4	10000	80000									200000	3	4													1	1	1	0	1	0	0	1	4	4	2
1	2	178	2020-04-22 07:32:00		1	2	1	1	0	1	0	0	3	12000	4000									256000	1	4													1	1	1	1	1	1	1	1	4	5	2
1	2	179	2020-04-22 07:33:00	22	2	2	1	0	0
1	2	180	2020-04-22 07:33:00	59	1	3	3	0	1	2	0	0	3	10000	25000									128000	1	4													1	1	1	0	1	0	0	0	3	4	4
1	2	181	2020-04-22 07:33:00	25	2	2	2	0	0	0	0	0	3	15000	5000									1000000	2	3													1	1	0	0	1	1	1	1	4	4	2
1	2	182	2020-04-22 07:34:00	54	2	3	3	0	0	2	0	0	4	15000	5000									24000	1	5													1	1	1	0	1	0	0	1	5	5	4
1	2	183	2020-04-22 07:34:00	36	2	3	3	0	0	3	0	0	3	20000	5000									10000	2	4													1	1	1	0	1	0	0	1	4	4	2
1	2	184	2020-04-22 07:35:00	25	2	2	1	0	0	2	0	0	3	250000	4000									5000	2	3													1	1	0	0	0	0	0	1	4	3	3
1	2	185	2020-04-22 07:36:00	25	2	2	2	0	0	5	0	0	2	6000	8000									1000000	2	5													1	1	0	1	1	0	1	1	4	4	4
1	2	186	2020-04-22 07:36:00	24	2	2	1	0	0	1	0	0	5	200000	177000									10000	4	4													1	1	0	1	1	0	1	1	5	5	1
1	2	187	2020-04-22 07:36:00	30	2	2	2	0	0	3	0	0	2	20000	10000									6000	3	4													1	1	1	1	1	1	1	1	3	3	3
1	2	188	2020-04-22 07:38:00	19	2	2	1	0	0	2	0	0	3	10000	10000									130000	2	2													1	1	1	1	1	1	0	1	4	4	3
1	2	189	2020-04-22 07:38:00	21	2	2	1	0	0	1	0	0	3	3000	2000									100000	1	5													1	1	1	1	1	1	1	1	5	5	4
1	2	190	2020-04-22 07:39:00	25	1	4	1	0	0
1	2	191	2020-04-22 07:39:00	26	1	3	3	1	0	1	0	0	3	10000	80000									200000	1	1													1	1	0	1	1	1	1	1	5	5	2
1	2	192	2020-04-22 07:41:00	22	2	2	1	0	1	0	0	0	3	15000	10000									100000	1	2													1	1	0	0	0	1	1	1	4	5	2
1	2	193	2020-04-22 07:41:00	20	2	2	1	0	0
1	2	194	2020-04-22 07:43:00	23	1	2	1	1	0	4	0	0	5	40000	5000									384000	1	5													1	1	0	0	0	0	0	1	4	4	2
1	2	200	2020-04-22 07:51:00	20	2	2	1	0	1	1	0	0	4	20000	5000									128000	2	5													1	1	0	1	0	0	1	0	5	3	2
1	2	195	2020-04-22 07:46:00	30	2	3	3	0	0	3	0	0	4	10000	5000									250000	1	5													1	1	0	1	1	1	1	1	5	5	3
1	2	196	2020-04-22 07:46:00	25	2	2	2	1	1	3	0	0	4	8000	4500									10000	1	4													1	1	0	0	0	0	0	1	1	1	3
1	2	197	2020-04-22 07:48:00	25	1	2	2	1	0	35	1	1	1	1000000	20000									128000	3	3													1	1	1	1	1	1	1	1	4	5	4
1	2	198	2020-04-22 07:49:00	29	2	4	3	0	0	4	0	0	2	7000	4000									8000	1	5													1	1	1	0	1	0	0	0	2	3	2
1	2	199	2020-04-22 07:49:00	22	2	2	1	1	0	3	0	0	2	20000	20000									100000	2	3													1	1	0	1	1	1	1	1	5	5	2
1	2	227	2020-04-22 08:34:00	52	2	3	3	0	1	3	0	1	5	25000	5000									1000	1	5													1	1	0	1	1	0	0	1	5	5	2
1	2	201	2020-04-22 07:54:00	57	2	3	1	0	0
1	2	202	2020-04-22 07:54:00	27	2	2	2	0	0	20	0	0	3	9000	5000									15000	2	3													1	1	1	1	1	1	1	1	4	4	4
1	2	203	2020-04-22 07:56:00	28	1	2	1	0	0	50	0	0	4	15000	5000									100000	1	4													1	1	1	0	1	1	0	1	5	5	4
1	2	204	2020-04-22 07:58:00	40	2	3	1	0	0	2	1	1	3	10000	5000									10000	3	4													1	1	0	1	1	1	1	1	3	4	3
1	2	205	2020-04-22 07:58:00	24	2	2	2	0	0
1	2	206	2020-04-22 08:03:00	26	1	4	2	0	0
1	2	207	2020-04-22 08:06:00	20	2	2	1	0	0	8	0	0	3	5000	7000									1500	2	4													1	1	1	0	1	0	0	1	5	4	3
1	2	208	2020-04-22 08:06:00	23	1	2	1	0	0	2	0	0	4	10000	4600									192000	2	4													1	1	0	0	1	1	0	1	5	5	3
1	2	209	2020-04-22 08:07:00	23	2	2	1	0	0
1	2	210	2020-04-22 08:08:00	29	2	3	3	0	0	0	1	0	2	10000	8000									250000	2	3													1	1	1	0	1	1	0	1	4	3	3
1	2	211	2020-04-22 08:10:00	29	2	2	3	0	0	20	0	1	3	5500	5000									7000	1	5													1	1	1	1	1	0	0	1	3	5	4
1	2	212	2020-04-22 08:12:00	30	1	3	3	0	0	4	0	0	4	10000	4600									256000	1	5													1	1	1	0	1	0	1	1	5	5	1
1	2	213	2020-04-22 08:13:00	30	2	2	2	0	0	10	0	0	4	6000	5000									250000	1	4													1	1	0	1	1	0	0	1	3	4	3
1	2	214	2020-04-22 08:14:00	30	2	2	2	0	0	5	1	1	3	20000	4500									1875	2	5													1	1	1	1	1	1	1	1	4	5	4
1	2	215	2020-04-22 08:15:00	21	2	2	2	0	0	2	1	0	5	10000	4642									38400	1	5													1	1	1	1	0	1	0	1	5	5	3
1	2	216	2020-04-22 08:19:00	24	2	2	2	0	0	2	0	0	3	15000	3500									256000	1	5													1	1	1	1	1	1	1	1	3	5	5
1	2	218	2020-04-22 08:22:00	32	1	2	1	1	1	2	0	0	3	30000	40000									7000	2	3													1	1	0	0	0	1	1	1	4	4	3
1	2	217	2020-04-22 08:21:00	21	1	7	1	0	0	3	0	0	3	40000	4632									1.1011e+103	4	3													1	1	0	0	0	1	1	1	4	4	2
1	2	219	2020-04-22 08:22:00	28	2	2	2	0	0	4	0	0	4	500000	250000									50000	2	4													1	1	1	1	1	0	1	1	4	4	3
1	2	220	2020-04-22 08:27:00	24	2	2	2	1	0	3	0	0	4	20000	4632									6000	1	5													1	1	0	0	0	0	1	1	5	5	2
1	2	223	2020-04-22 08:29:00	22	2	2	1	1	1	1	0	0	3	20000	6000									60000	2	4													1	1	1	0	0	0	0	1	3	3	4
1	2	221	2020-04-22 08:29:00	27	1	4	1	0	0
1	2	222	2020-04-22 08:29:00	25	1	5	3	1	1
1	2	224	2020-04-22 08:31:00	32	1	3	3	0	1	2	0	0	4	15000	9000									2028000	1	5													1	1	1	1	1	1	0	1	4	4	2
1	2	225	2020-04-22 08:32:00	34	2	3	3	0	0
1	2	226	2020-04-22 08:32:00	21	2	2	2	1	0	4	0	0	4	8500	5000									510000	2	4													0	1	0	0	1	0	0	1	2	5	3
1	2	228	2020-04-22 08:36:00	22	2	2	1	0	0	3	1	0	3	15000	10000									128000	1	5													1	1	0	1	0	0	0	1	4	4	3
1	2	229	2020-04-22 08:36:00	25	2	2	2	0	0	0	0	0	3	8000	5000									100000	1	4													1	1	0	1	1	1	0	1	5	5	2
1	2	231	2020-04-22 08:37:00	28	1	2	3	0	0	1	1	1	3	10000	10000									100000	1	4													1	1	0	1	1	0	0	1	3	5	2
1	2	230	2020-04-22 08:37:00	28	2	2	2	0	0	2	0	0	3	8000	25000									1e+29	1	5													1	1	0	0	1	0	0	1	3	5	2
1	2	232	2020-04-22 08:41:00	25	1	2	1	0	0	7	0	0	3	15000	25000									384000	1	5													1	1	0	0	1	1	1	1	3	4	4
1	2	233	2020-04-22 08:42:00	25	2	2	1	0	0
1	2	234	2020-04-22 08:45:00	25	2	2	2	0	1				4	10000	75000									5000
1	2	235	2020-04-22 08:45:00	30	1	4	1	0	0				3	50000	100000									40000
1	2	236	2020-04-22 08:46:00	22	1	2	1	0	1	6	1	1	3	10000	4800									128000	1	4													1	1	0	1	0	0	1	1	5	5	1
1	2	237	2020-04-22 08:51:00	29	2	2	2	0	0
1	2	238	2020-04-22 08:53:00	24	2	2	2	0	0	2	0	0	4	500000	300000									10000	3	4													0	1	0	1	0	0	0	1	3	4	4
1	2	239	2020-04-22 08:55:00	24	1	2	1	0	1	3	0	1	3	15000	5000									50000	2	4													1	1	1	1	1	1	0	1	4	5	3
1	2	253	2020-04-22 09:19:00	23	2	2	1	0	0	1	0	0	4	50000	4200									100000	1	5													1	1	1	1	1	1	0	1	5	3	2
1	2	241	2020-04-22 08:59:00	65	2	8	4	0	0
1	2	242	2020-04-22 09:02:00	23	2	2	2	0	0	2	1	0	3	8000	4500									512000	2	3													1	1	1	1	0	0	0	1	5	5	3
1	2	243	2020-04-22 09:06:00	20	2	2	1	0	0
1	2	244	2020-04-22 09:07:00	18	1	2	1	0	0	1	0	0	3	20000	5000									192000	1	5													1	1	1	1	1	1	0	1	5	5	1
1	2	245	2020-04-22 09:07:00	49	2	3	3	0	0	3	0	0	4	5000	200000									1000000	3	4													1	1	1	0	0	0	0	1	3	3	3
1	2	247	2020-04-22 09:07:00	22	2	2	1	0	1	2	0	1	4	100000	5000									100000	1	4													1	1	1	1	1	1	1	1	1	4	1
1	2	246	2020-04-22 09:07:00	23	2	2	2	1	0
1	2	249	2020-04-22 09:09:00	26	2	3	3	0	0
1	2	251	2020-04-22 09:14:00	30	1	4	3	1	0	2	1	0	2	8000	5000									10000	1	4													1	1	0	0	0	0	0	1	5	5	2
1	2	252	2020-04-22 09:17:00	20	2	2	3	1	1	2	0	0	5	10000000	1000000									100000	1	1													1	1	1	1	0	0	1	0	5	5	3
1	2	254	2020-04-22 09:20:00	28	1	4	3	0	0	3	0	0	2	5000	4600									1e+31	1	5													1	1	0	1	1	1	1	1	2	3	2
1	2	255	2020-04-22 09:21:00	39	2	2	1	0	0	3	1	1	5	15000	5000									500000	4	2													1	1	0	0	1	1	1	1	5	5	2
1	2	256	2020-04-22 09:21:00	27	2	2	2	0	0	1	0	0	3	20000	100000									2560000	2	3													1	1	1	1	0	0	1	1	5	5	4
1	2	257	2020-04-22 09:24:00	28	2	4	4	1	1	3	1	1	3	100000	10000									256000	1	3													1	1	0	1	0	0	0	1	5	5	1
1	2	258	2020-04-22 09:32:00	25	2	2	1	0	0	3	0	0	2	8000	1000									100000000	1	5													1	1	0	0	0	1	1	1	4	4	2
1	2	260	2020-04-22 09:39:00	22	2	2	2	0	0	2	0	0	4	10000	3300									100000	1	5													1	1	1	0	1	1	1	1	4	5	4
1	2	261	2020-04-22 09:40:00	18	2	2	1	0	0	3	0	1	2	15000	4632									200000	3	4													1	1	0	0	1	0	0	1	3	4	3
1	2	262	2020-04-22 09:45:00	29	2	7	3	0	0
1	2	263	2020-04-22 09:47:00	23	1	2	1	0	0	1	0	0	2	150000	4600									8192000	2	5													1	1	1	0	1	1	1	1	3	5	4
1	2	264	2020-04-22 09:49:00	25	1	4	1	0	0	6	0	1	1	20000	4600									256000	1	5													1	1	1	1	1	1	0	0	4	4	3
1	2	265	2020-04-22 09:52:00	25	2	2	1	0	0	3	0	0	4	15000	3000									240000	1	5													1	1	0	0	1	0	0	1	5	5	2
1	2	266	2020-04-22 09:52:00	28	2	2	2	0	0	2	0	0	3	20000	1000									100000	1	4													1	1	1	1	1	1	0	1	5	4	2
1	2	267	2020-04-22 09:55:00	27	2	3	3	0	0	0	0	1	4	20000	5000									9500	2	4													1	1	0	0	1	0	0	1	4	5	2
1	2	268	2020-04-22 10:03:00	31	2	5	3	0	1	2	1	0	5	25000	5000									256000	1	3													1	1	0	1	1	0	0	1	5	5	3
1	2	269	2020-04-22 10:19:00	25	1	2	1	1	0	5	0	0	4	90000	4600									8500	2	3													1	1	1	1	1	1	0	1	4	5	3
1	2	270	2020-04-22 10:27:00	21	2	2	1	0	1	4	0	1	4	10000	4636									5000000	1	5													1	1	0	0	0	1	0	1	5	4	2
1	2	271	2020-04-22 10:34:00	24	1	2	5	0	0	0	0	0	3	30000	5000									200000	1	5													1	1	1	0	1	1	0	1	4	5	3
1	2	272	2020-04-22 10:38:00	37	1	2	2	0	0	4	0	1	4	30000	4600									10000	1	4													1	1	0	1	1	1	1	1	3	5	4
1	2	273	2020-04-22 10:39:00	29	2	2	3	0	0
1	2	274	2020-04-22 10:40:00	20	1	2	1	0	0	3	0	0	3	12000	3500									10000	2	4													1	1	1	1	1	1	1	0	1	3	2
1	2	275	2020-04-22 10:43:00	20	2	2	1	0	0
1	2	276	2020-04-22 10:46:00	31	2	2	2	0	0	5	0	0	3	2000	10000									10000	3	2													1	1	0	0	0	0	0	0	4	5	4
1	2	277	2020-04-22 10:46:00	32	1	2	2	1	0	0	0	0	2	10000	5000									500000	1	3													1	1	1	1	1	1	1	1	5	5	1
1	2	279	2020-04-22 10:52:00	26	1	2	3	1	1	5	0	0	3	15000	4630									70000	2	3													1	1	1	0	1	0	1	1	4	5	4
1	2	278	2020-04-22 10:51:00	23	1	4	1	0	0	3	0	1	2	20000	5000									100000	2	3													1	1	0	0	0	1	1	1	4	4	3
1	2	280	2020-04-22 10:58:00	21	3	2	1	0	0	3	0	0	2	1000000	4632									10000000	1	5													1	1	0	0	1	1	0	1	5	5	2
1	2	281	2020-04-22 11:01:00	34	1	3	3	0	0	1	0	1	3	7000	4500									260000	2	4													1	1	1	0	1	1	0	1	4	5	3
1	2	282	2020-04-22 11:03:00	26	2	2	1	1	0				4	10000	10000
1	2	283	2020-04-22 11:04:00	26	1	2	5	0	0	2	0	0	2	9000	4632									64000	1	4													1	1	0	1	1	1	1	1	4	3	3
1	2	284	2020-04-22 11:07:00	22	2	2	1	0	0	1	0	1	4	20000	3000									50000	2	2													1	1	0	1	1	0	1	1	5	4	1
1	2	285	2020-04-22 11:07:00	21	1	2	1	1	1	1	0	0	3	12500	4632									4000	2	4													1	1	0	0	0	0	0	1	5	5	4
1	2	286	2020-04-22 11:08:00	25	2	2	2	0	0
1	2	287	2020-04-22 11:26:00	27	1	2	2	1	0	2	0	0	4	3000	2000									1500	4	4													1	1	0	0	1	1	1	1	5	5	1
1	2	288	2020-04-22 11:28:00	23	2	2	1	0	0	3	0	0	4	13000	5000									260000	1	4													1	1	0	0	0	0	0	1	4	4	4
1	2	289	2020-04-22 11:34:00	25	2	2	2	1	0	6	0	0	3	15000	4500									54598	2	2													1	1	0	1	1	1	1	1	4	4	2
1	2	292	2020-04-22 11:44:00	26	2	2	2	0	0	2	0	0	3	10000	4600									500000	1	3													1	1	0	0	0	1	0	1	4	5	3
1	2	290	2020-04-22 11:43:00	48	1	3	1	0	0	3	0	0	5	500000	4630									65536	5	1													0	1	1	1	1	1	1	1	1	5	3
1	2	291	2020-04-22 11:43:00	24	2	2	1	0	0	1	0	0	3	10000	4600									20000	1	5													1	1	1	1	1	1	1	1	4	4	1
1	2	294	2020-04-22 11:48:00	34	1	2	2	0	0	0	0	0	4	25000	4632									8500	1	5													1	1	1	1	1	1	0	1	5	5	1
1	3	1	2020-05-17 18:53:38	11	2	2	5		1	3	1	1	1	2											1	1	1	1	1	1		1							1	1	1	1	1	1	1	1	1	1	1
1	3	2	2020-05-17 19:23:13	2	1				0					-70
1	3	4	2020-05-18 16:42:51	21	2	2	1		1	10	0	1	4	10000											1	5	2	1	1	1		1	8	7	1				1	1	1	1	1	0	1	1	4	5	4
1	3	5	2020-05-18 16:56:09	21	2	2	2		0	4	0	0	4	20000											1	4	4	1	1	1		1	5	5	2				0	1	0	1	1	0	1	1	3	5	2
1	3	6	2020-05-18 17:23:04	23	2	2	2		0	2	0	1	3	40000											3	3	2	2	2	1		1	3	3	2				1	1	0	0	0	0	0	1	5	4	2
1	3	7	2020-05-18 17:48:53	28	1	3	3		1				3	10000
1	3	8	2020-05-18 18:01:58	35	1	4	5		0					-70
1	3	9	2020-05-18 18:16:59	20	2	2	1		1	6	1	0	3	400000											1	4	1	1	2	1		1	7	6	2				1	1	1	0	1	0	0	1	3	5	3
1	3	10	2020-05-18 18:33:35	24	2	2	2		0	2	0	0	3	10000											2	4	2	2	1	1		1	7	5	2				0	1	1	1	0	0	1	1	4	4	4
1	3	11	2020-05-18 18:34:13	35	2	4	4		0	2	0	0	3	20000											2	4	1	2	2	1		1	11	3	2				1	1	0	0	1	0	1	1	4	4	2
1	3	12	2020-05-18 18:40:34	24	2	2	5		0	3	1	1	2	30000											2	2	3	3	1	3		3	8	3	2				1	1	1	0	1	0	0	0	5	4	4
1	3	13	2020-05-18 18:44:06	27	1	3	3		0	1	0	0	4	10000											1	2	1	2	1	1		1	6	6	2				1	1	1	1	1	1	1	1	5	4	2
1	3	14	2020-05-18 19:57:37	25	2	2	2		0	5	1	1	4	40000											1	4	2	2	1	1		1	9	7	2				1	1	0	0	1	0	1	1	4	4	2
1	3	15	2020-05-18 20:01:01	23	2	2	1		0	4	1	0	2	1000000											2	2	2	3	2	1		1	5	6	2				1	1	1	1	1	1	1	1	4	4	1
1	3	16	2020-05-18 21:57:18	23	2	2	1		0	1	0	1	3	50000											1	5	2	2	1	1		1	8	8	2				1	1	1	1	1	1	1	1	4	4	3
1	3	17	2020-05-18 22:12:28	59	1	4	1		0	1	0	0	1	10000											1	5	4	1	1	1		1	7	7	2				1	1	0	0	0	0	0	1	3	4	3
1	3	18	2020-05-18 23:00:52	32	1	2	2		1	0	0	1	3	30000											1	5	1	1	1	1		1	4	2	2				1	1	1	1	1	1	1	1	4	4	1
1	3	19	2020-05-19 05:19:52	32	1	2	1		1	2	0	0	3	30000											2	3	2	2	2	2		2	8	7	2				1	1	1	0	0	1	1	1	4	4	3
1	3	20	2020-05-19 06:27:00	59	1	3	3		1				3	10000
1	3	21	2020-05-19 07:48:07	36	2	3	3		0	2	0	0	3	10000											2	5	2	2	1	1		1	7	4	2				1	1	1	1	1	1	1	1	5	5	2
1	3	23	2020-05-19 15:34:06	21	2	2	1		0	2	1	0	1	30000											3	4	2	2	1	2		1	10	8	2				1	1	1	1	1	0	0	1	4	4	2
1	3	24	2020-05-19 15:34:56	24	2	2	2		0	4	0	0	3	20000											1	5	1	2	1	1		1	8	6	2				1	1	0	0	0	0	0	1	3	5	2
1	3	25	2020-05-19 15:55:34	21	2	2	1		1					-70
1	3	26	2020-05-19 16:31:37	22	2	2	1		0	0	0	1	4	10000											1	4	2	1	1	1		1	5	5	2				1	1	0	1	1	1	1	1	5	4	2
1	3	28	2020-05-19 21:15:07	26	2	2	3		0	1	1	0	4	20000											2	4	1	2	2	1		1	8	6	2				1	1	0	1	1	1	1	1	5	5	2
1	3	29	2020-05-19 21:16:28	23	2	2	1		0	1	0	1	2	20000											4	3	2	3	1	2		1	4	3	2				1	1	0	1	1	1	1	1	3	4	1
1	3	30	2020-05-19 21:16:47	22	1	1	3		0	4	0	0	3	20000											1	3	3	2	1	3		3	8	9	2				0	1	1	0	1	0	0	0	1	5	5
1	3	31	2020-05-19 21:17:07	23	2	2	2		0	5	1	0	2	500000											1	5	2	2	1	1		1	7	3	2				1	1	1	0	0	0	0	1	4	4	5
1	3	32	2020-05-19 21:27:10	22	2	5	2		0	6	0	0	3	20000											2	4	1	2	1	1		1	7	6	2				1	1	1	0	1	0	1	0	3	5	4
1	3	33	2020-05-19 21:29:43	28	2	2	2		0	2	1	0	5	20000											1	5	2	2	1	1		1	5	8	2				1	1	1	1	1	0	1	1	4	4	4
1	3	34	2020-05-19 21:29:56	18	1	2	1		1	1	0	0	2	10000											1	5	2	2	3	2		2	7	3	2				1	1	1	1	1	1	1	1	5	5	1
1	3	35	2020-05-19 21:52:28	20	1	2	1		0	0	0	0	4	20000											2	4	1	3	1	2		1	5	3	2				1	1	0	1	1	1	1	1	3	3	1
1	3	36	2020-05-19 21:53:58	19	1	2	1		0	0	1	0	2	9000											2	4	1	1	1	1		1	4	5	2				1	1	1	1	0	0	1	1	4	4	3
1	3	37	2020-05-19 21:58:15	25	1	2	2		0					-70
1	3	39	2020-05-19 22:13:32	23	2	2	1		1	5	1	0	5	2000000											2	2	1	2	2	1		1	4	2	2				1	1	1	0	1	0	1	1	4	5	3
1	3	40	2020-05-19 22:23:29	22	1	2	1		0	2	0	0	3	10000											3	3	1	2	3	2		1	3	4	2				1	1	0	1	1	1	1	1	5	5	2
1	3	41	2020-05-19 22:36:21	24	2	2	2		0	2	0	0	3	10000											2	4	2	2	1	2		1	6	4	2				1	1	0	1	0	1	1	1	5	5	3
1	3	42	2020-05-19 22:36:49	19	2	2	1		0	6	0	0	2	10000											3	2	2	3	3	2		1	4	2	2				1	1	0	0	1	0	0	0	5	4	2
1	3	43	2020-05-19 22:47:28	28	2	2	2		1	0	1	0	3	8000											1	4	2	3	2	2		2	1	7	2				1	1	1	0	1	0	1	1	4	4	4
1	3	44	2020-05-19 22:51:23	28	2	4	2		0	1	0	1	2	10000											2	4	2	3	1	2		1	6	10	2				1	1	0	1	1	0	0	1	4	4	2
1	3	45	2020-05-19 22:54:42	19	2	2	1		0	0	0	0	4	20000											1	4	1	2	1	1		1	6	3	2				1	1	1	1	1	0	0	1	4	4	4
1	3	47	2020-05-19 23:14:31	20	2	2	1		0	1	0	0	2	10000											2	4	1	1	1	1		1	9	8	2				1	1	0	0	1	1	1	1	3	3	2
1	3	48	2020-05-19 23:24:16	21	1	2	1		0	3	0	0	4	20000											1	5	1	1	1	2		1	6	5	2				1	1	1	1	1	1	1	1	5	4	2
1	3	49	2020-05-20 00:19:50	24	1	2	1		0	0	1	0	2	20000											1	5	2	2	1	1		1	9	7	2				1	1	0	0	1	1	1	1	5	5	1
1	3	50	2020-05-20 00:22:25	21	1	2	1		0	3	0	0	2	10000											2	3	1	4	1	1		1	9	3	2				1	1	1	1	1	1	1	1	4	5	2
1	3	51	2020-05-20 01:00:16	26	1	2	2		0	8	0	0	4	2000											1	5	2	1	1	1		1	3	2	2				1	1	1	0	0	0	1	0	3	5	3
1	3	52	2020-05-20 04:07:39	55	2	3	1		0	3	0	0	3	10000											1	5	2	1	1	1		1	5	5	1				1	1	1	0	1	0	1	1	5	5	1
1	3	53	2020-05-20 04:18:55	27	1	2	1		0				1	9000
1	3	54	2020-05-20 04:26:09	23	3	2	1		1	6	0	0	3	100000											2	3	3	2	2	2		2	5	6	2				1	1	0	0	1	1	1	1	3	3	1
1	3	55	2020-05-20 05:09:13	33	2	3	3		1				4	10000
1	3	56	2020-05-20 05:25:18	50	2	4	5		0	4	0	1	4	20000											1	5	1	1	1	1		1	8	2	2				1	1	1	1	1	0	1	1	3	4	3
1	3	57	2020-05-20 05:26:22	22	2	2	1		0	1	1	1	2	10000											3	5	2	2	1	2		1	4	6	2				1	1	0	0	0	1	0	1	4	3	2
1	3	58	2020-05-20 06:05:16	25	2	4	3		0	3	0	0	3	10000											2	3	2	3	1	1		1	4	4	2				1	1	1	0	1	1	1	1	4	4	4
1	3	59	2020-05-20 06:10:38	25	1	4	3		0	3	1	0	2	20000											1	5	3	1	2	1		1	9	8	2				1	1	1	1	1	1	1	1	5	5	1
1	3	60	2020-05-20 06:15:08	35	2	2	2		0	6	1	0	2	10000											1	5	2	1	2	2		3	7	4	2				1	1	1	0	0	1	1	1	3	3	3
1	3	61	2020-05-20 06:23:23	62	2	3	1		1	6	0	1	4	3000											1	5	1	3	2	2		2	4	6	2				1	1	0	1	1	1	1	1	4	4	2
1	3	62	2020-05-20 06:32:53	23	2	2	2		0	4	0	0	4	200000											2	5	2	1	1	1		1	7	7	2				1	1	0	1	0	0	0	1	5	5	3
1	3	63	2020-05-20 06:39:05	22	2	2	1		0	5	0	0	3	30000											1	5	2	2	1	1		2	4	4	2				1	1	1	0	1	0	1	1	3	4	1
1	3	64	2020-05-20 06:42:01	23	2	2	1		0	2	0	0	3	30000											1	2	1	3	2	3		1	2	4	2				1	1	0	1	1	1	1	1	5	5	1
1	3	65	2020-05-20 06:46:31	27	2	2	2		0	4	0	0	4	100000											1	5	2	2	2	2		2	3	4	2				1	1	0	0	1	0	1	1	2	4	3
1	3	66	2020-05-20 07:03:29	26	2	2	2		0	1	0	1	3	20000											2	4	2	2	1	2		1	8	7	1				1	1	1	1	1	1	1	1	3	5	3
1	3	67	2020-05-20 07:06:45	23	2	2	1		0	5	1	0	3	20000											1	5	2	1	2	1		1	9	8	2				1	1	1	1	1	0	1	1	2	3	2
1	3	68	2020-05-20 07:23:17	20	2	2	1		0	2	0	0	2	10000											1	3	1	2	1	2		1	3	4	2				1	1	0	0	0	1	0	1	5	5	3
1	3	69	2020-05-20 07:38:22	21	2	2	1		0	2	0	0	3	20000											1	5	1	2	1	2		1	7	4	2				1	1	1	1	1	0	0	1	4	4	3
1	3	70	2020-05-20 07:44:40	39	2	3	4		0	5	0	1	5	10000											1	4	1	2	1	1		1	8	3	1				1	1	0	0	1	0	1	1	4	4	3
1	3	71	2020-05-20 07:45:28	22	2	2	2		0	3	0	0	3	20000											1	4	2	1	1	1		1	8	5	2				1	1	1	1	1	1	1	1	5	4	3
1	3	72	2020-05-20 07:46:22	53	1	3	3		0				4	20000											1	3	2	2	2	2		1							0	1	0	0	1	0	0	1	3	4	3
1	3	73	2020-05-20 08:03:25	25	2	2	1		0	0	0	0	3	8000											1	5	3	2	1	1		1	6	7	2				1	1	1	0	1	1	1	0	3	3	3
1	3	74	2020-05-20 08:03:35	29	2	2	3		0	3	0	1	3	1											1	4	2	2	2	3		1	5	3	2				1	1	0	1	1	1	1	1	3	4	3
1	3	75	2020-05-20 08:08:48	19	2	2	1		0	5	0	0	4	1000											2	4	1	3	1	1		1	8	5	2				1	1	1	1	0	0	0	1	5	4	4
1	3	76	2020-05-20 08:11:29	36	1	3	3		0	2	0	0	2	10000											2	4	2	2	1	2		1	5	5	2				1	1	1	1	1	1	1	1	4	3	3
1	3	77	2020-05-20 08:17:09	30	2	2	3		0	3	0	0	1	10000											1	5	2	1	2	2		2	8	3	2				1	1	1	1	1	0	0	1	1	5	5
1	3	78	2020-05-20 08:35:46	23	1	2	1		0				3	9e+68
1	3	79	2020-05-20 08:39:34	23	2	2	2		1	1	0	1	3	20000											2	5	2	2	1	1		1	4	4	2				1	1	0	1	1	0	1	1	4	4	2
1	3	80	2020-05-20 08:46:35	25	1	2	2		0	5	1	0	1	10000											1	5	1	1	1	1		1	8	10	1				1	1	1	1	1	1	1	1	4	4	3
1	3	81	2020-05-20 08:49:23	25	2	2	2		0	6	0	1	2	50000											1	5	2	1	1	1		1	8	4	1				1	1	1	1	0	0	0	0	3	4	4
1	3	82	2020-05-20 09:01:47	24	2	2	2		0	5	0	0	4	6000											1	4	1	1	1	1		1	7	4	2				1	1	0	0	1	1	1	1	5	5	4
1	3	83	2020-05-20 09:03:56	21	2	2	1		0	0	0	1	2	20000											3	4	2	2	1	1		1	6	4	2				1	1	1	0	1	1	1	1	3	4	2
1	3	84	2020-05-20 09:22:39	22	2	2	1		0	4	1	0	2	10000											2	3	2	2	1	1		1	4	6	2				1	1	0	1	0	1	1	1	5	5	1
1	3	85	2020-05-20 09:29:37	24	2	2	2		0	4	0	0	4	10000											1	5	1	1	1	1		1	5	3	2				1	1	0	1	1	0	0	0	3	4	3
1	3	86	2020-05-20 09:44:59	44	2	4	1		1	3	0	0	3	5000											1	3	1	2	2	2		1	5	4	2				1	1	0	1	1	1	0	0	4	5	3
1	3	87	2020-05-20 09:48:59	29	2	3	3		0	2	0	0	3	50000											3	3	2	2	2	2		2	9	9	2				1	1	0	0	1	0	1	1	5	5	3
1	3	88	2020-05-20 10:13:40	22	1	2	1		0	20	0	0	4	20000											2	3	4	3	2	2		2	5	4	2				1	1	1	1	1	1	1	1	5	4	3
1	3	89	2020-05-20 10:13:59	34	1	3	3		1	2	0	0	3	40000											1	5	1	1	2	1		1	3	3	2				1	1	1	1	1	1	1	1	5	5	3
1	3	90	2020-05-20 10:17:45	46	2	3	3		1	5	0	0	3	20000											2	4	2	2	1			1	7	6	2				1	1	1	0	1	0	1	1	4	5	2
1	3	91	2020-05-20 10:31:42	61	1	3	3		0	9	0	1	3	10000											1	5	2	2	2	1		1	4	4	2				1	1	1	1	1	1	1	1	4	5	3
1	3	92	2020-05-20 10:53:18	23	2	2	1		0	1	0	0	3	20000											2	3	1	3	1	1		1	8	5	2				1	1	1	0	1	1	1	1	2	3	3
1	3	93	2020-05-20 10:58:05	21	2	2	1		0	5	1	0	4	10000											2	4	1	1	1	2		1	2	4	2				1	1	0	1	0	0	1	1	4	4	3
1	3	94	2020-05-20 12:04:34	32	2	3	3		0	2	0	0	4	30000											1	4	2	3	2	2		1	8	2	2				1	1	0	0	1	1	1	1	5	5	3
1	3	95	2020-05-20 12:38:59	25	2	2	1		0	5	1	1	3	20000											1	4	3	2	1	2		1	6	4	2				1	1	1	1	1	1	1	1	3	3	3
1	3	96	2020-05-20 13:15:44	24	1	3	3		1	3	0	0	3	100000											1	5	2	2	1	2		1	5	3	2				1	1	1	1	1	1	1	1	5	5	2
1	3	97	2020-05-20 13:42:07	20	2	2	1		0	3	0	0	4	5000											1	5	2	2	1	1		1	7	4	2				1	1	0	1	0	1	0	0	5	5	4
1	3	98	2020-05-20 14:02:15	25	2	2	1		0	3	0	0	2	80000											1	5	2	1	2	1		1	6	4	2				1	1	1	0	1	1	1	1	4	4	2
1	3	99	2020-05-20 16:15:58	26	2	2	3		0	7	0	0	3	20000											4	2	2	2	1	1		1	4	3	2				1	1	0	1	1	1	1	1	5	5	3
1	3	100	2020-05-20 21:52:26	22	2	2	1		0	3	0	1	4	3000											2	3	2	3	2	2		1	1	3	2				1	1	1	0	1	0	1	1	4	4	3
1	3	101	2020-05-21 09:15:25	22	2	2	1		0	1	0	1	3	30000											2	3	2	3	1	2		1	9	8	2				1	1	0	0	1	0	1	1	4	5	1
1	3	102	2020-05-21 10:31:31	19	2	2	1		0	3	0	0	2	10000											1	5	1	1	1	1		1	8	2	2				1	1	1	0	0	0	1	1	4	3	3
1	3	103	2020-05-21 10:33:21	22	1	2	1		1	2	0	0	1	30000											3	3	1	3	2	1		1	9	3	2				1	1	1	1	1	1	1	1	4	4	3
1	3	104	2020-05-21 10:40:27	27	2	2	1		0	5	0	0	2	10000											1	4	1	2	2	2		2	4	6	2				1	1	1	0	1	1	1	1	3	3	3
1	3	105	2020-05-21 10:48:14	18	1	1	1		0	1	1	0	3	10000											4	3	2	2	1	1		1	5	5	2				1	1	0	1	1	1	1	1	4	4	2
1	3	106	2020-05-21 10:48:40	22	1	2	1		0	0	0	0	2	10000											1	4	3	2	2	1		1	5	10	2				1	1	1	1	1	0	0	1	4	4	4
1	3	107	2020-05-21 11:43:15	25	1	2	2		0					-70
1	3	108	2020-05-21 13:11:16	23	2	2	1		0	3	0	0	2	20000											2	4	4	2	1	2		1	4	6	2				1	1	0	1	0	1	0	1	5	4	1
1	3	109	2020-05-21 14:57:12	43	2	4	3		0	10	1	1	3	20000											1	5	1	2	1	1		1	2	2	2				1	1	1	1	1	1	1	1	5	5	1
1	3	110	2020-05-21 15:20:51	24	1	2			0	453	0	0	3	2000											3	3	2	2	2	2		2	6	6	2				0	0	0	0	0	0	0	0	3	3	3
1	3	111	2020-05-21 17:28:48	28	1	2	3		0	1	0	0	4	10000											1	4	1	3	2	2		1	4	3	2				1	1	1	0	1	1	1	1	2	5	1
1	3	112	2020-05-21 17:46:35	65	2	7	1		0	10	0	0	4	20000											1	5	1	2	2	2		2	6	3	2				1	1	1	1	1	1	1	1	4	4	4
1	3	114	2020-05-21 21:18:07	31	1	4	2		0					-70
1	3	115	2020-05-22 07:16:52	21	1	2	2		0	3	0	0	3	10											4	2	3	3	2	3		2	4	5	2				0	1	0	0	0	0	0	0	3	4	3
1	3	116	2020-05-22 07:18:52	25	2	2	2		0	5	1	0	3	20000											2	4	4	3	2	2		2	6	3	2				1	1	0	0	0	0	0	1	4	5	3
1	3	117	2020-05-22 07:21:15	25	1	2	1		0	10	0	0	3	50000											1	4	3	3	1	1		1	5	5	2				1	1	0	0	1	0	1	1	3	4	2
1	3	118	2020-05-22 07:25:15	27	1	2	2		1	3	0	0	4	10000											1	4	2	1	1	2		1	4	4	2				1	1	1	1	1	0	1	1	5	5	2
1	3	119	2020-05-22 07:27:35	22	1	2	1		0	1	0	1	2	300000											2	1	1	1	2	1		1	8	5	2				1	1	0	0	1	1	1	1	1	5	1
1	3	120	2020-05-22 07:28:01	29	2	2	2		0	0	0	0	4	10000											1	5	3	1	1	1		1	1	1	2				1	1	0	1	0	1	0	0	4	4	3
1	3	122	2020-05-22 07:33:20	22	1	2	2		0	3	0	0	4	20000											4	2	2	2	2	2		1	7	4	2				1	1	0	0	0	1	1	1	5	4	1
1	3	123	2020-05-22 07:35:06	21	1	2	1		1	2	0	0	2	20000											1	5	1	2	2	2		2	8	3	2				1	1	1	1	1	1	1	1	5	4	1
1	3	124	2020-05-22 07:35:09	22	2	2	2		1	3	1	0	3	10000											1	5	3	1	1	1		1	9	8	2				1	1	0	0	1	1	1	1	5	5	2
1	3	125	2020-05-22 07:39:55	22	2	2	1		0	3	0	0	3	10000											1	4	2	2	2	2		1	5	5	2				1	1	1	1	1	0	0	1	4	5	2
1	3	126	2020-05-22 07:42:33	25	2	2	3		0	5	0	0	4	10000											4	4	1	1	2	1		1	7	5	2				1	1	1	0	1	0	0	1	4	5	5
1	3	127	2020-05-22 07:46:04	22	2	2	2		0	2	0	0	3	20000											1	5	2	2	1	1		2	7	3	2				1	1	1	1	1	1	1	1	5	5	4
1	3	128	2020-05-22 07:48:40	25	2	2	1		0	1	0	1	2	9000											1	4	1	2	1	1		1	8	5	2				1	1	1	1	1	0	1	1	4	3	3
1	3	129	2020-05-22 07:51:20	35	2	6	3		0					-70
1	3	130	2020-05-22 07:55:38	26	2	2	2		1	10	0	0	4	10000											1	5	4	3	4	2		1	4	7	1				1	1	1	1	1	1	1	1	4	4	4
1	3	131	2020-05-22 08:03:59	22	1	2	1		0	3	0	0	3	20000											1	5	1	2	1	2		1	4	6	2				1	1	1	1	1	1	1	1	5	4	3
1	3	132	2020-05-22 08:07:01	21	2	2	1		0	5	0	0	2	20000											2	3	3	2	2	2		2	5	6	2				1	1	0	0	1	0	1	1	4	3	2
1	3	133	2020-05-22 08:11:21	25	1	4	3		1	5	0	0	1	10000											1	5	2	1	1	2		1	7	5	2				1	1	0	0	0	0	0	0	5	5	2
1	3	134	2020-05-22 08:17:09	27	2	2	3		1	4	0	0	3	10000											2	4	2	2	2	2		1	9	6	2				1	1	0	1	0	1	0	1	3	3	2
1	3	135	2020-05-22 08:20:02	24	2	2	2		0	5	0	0	3	10000											1	4	2	2	1	2		1	7	4	2				1	1	1	0	0	0	1	1	4	4	2
1	3	136	2020-05-22 08:24:24	23	2	2	2		0	2	0	0	3	10000											1	4	1	1	2	1		1	5	7	2				1	1	1	0	1	1	1	1	4	5	2
1	3	137	2020-05-22 08:30:01	25	1	2	3		1	3	0	0	3	10000											4	3	2	2	1	1		1	11	8	2				1	1	0	1	1	1	1	1	3	5	2
1	3	138	2020-05-22 08:53:18	23	1	2	1		0	7	0	1	4	10000											2	5	1	3	1	1		1	6	3	2				1	1	1	1	1	1	1	1	4	5	4
1	3	139	2020-05-22 08:56:14	21	1	2	1		1	5	0	0	3	20000											2	2	2	2	2	2		1	8	5	1				1	1	0	1	1	0	1	1	4	5	4
1	3	140	2020-05-22 08:58:36	24	1	2	2		0	0	1	1	1	20000											1	5	1	1	1	1		1	7	2	2				1	1	0	0	1	0	1	1	5	4	1
1	3	141	2020-05-22 09:07:01	48	2	2	5		0	3	1	1	4	10000											1	5	1	1	1	1		1	7	7	2				1	1	0	0	1	0	1	1	4	4	2
1	3	142	2020-05-22 09:23:35	25	2	2	1		0	2	1	0	4	10000											1	3	2	2	1	2		1	5	2	2				1	1	0	0	1	1	1	1	3	5	3
1	3	143	2020-05-22 09:28:15	27	1	2	2		0	0	0	0	2	10000											1	4	2	2	2	2		2	9	8	2				1	1	1	1	1	0	0	1	4	3	4
1	3	144	2020-05-22 09:42:36	25	2	2	2		0	0	0	0	4	10000											2	4	2	2	1	2		2	4	4	1				1	1	1	1	1	1	1	1	5	5	2
1	3	145	2020-05-22 10:07:37	25	2	2	1		0	4	0	0	5	500000											1	5	3	3	2	2		2	7	4	2				1	1	1	0	0	1	1	1	5	5	4
1	3	146	2020-05-22 10:07:40	24	1	2	2		0				4	10000																									1	1	0	1	1	0	1	1	3	5	4
1	3	147	2020-05-22 10:21:05	22	1	2	2		0	6	0	0	4	30000											1	5	3	1	1	1		3	9	6	2				1	0	0	1	1	1	1	1	5	3	4
1	3	148	2020-05-23 23:39:53	23	1	2	1		0	0	1	1	1	20000											1	5	1	1	1	1		1	8	11	2				1	1	0	1	1	1	1	1	5	5	3
1	3	149	2020-05-22 10:43:29	29	2	4	3		0	6	0	0	2	9000											1	5	2	2	2	2		2	5	6	2				1	1	1	1	1	1	1	1	4	4	2
1	3	150	2020-05-22 10:46:14	24	1	2	1		0	2	0	0	3	40000											2	2	2	2	1	1		2	4	3	2				1	1	0	0	1	0	1	1	4	4	3
1	3	151	2020-05-22 11:04:35	25	1	2	2		0	5	0	0	3	30000											1	5	2	2	2	2		2	8	8	2				1	1	1	0	1	1	1	1	3	3	2
1	3	152	2020-05-22 11:17:01	40	2	3	2		0	3	1	0	4	10000											5	5	1	2	2	2		1	4	4	1				1	1	1	1	1	0	0	0	3	3	1
1	3	153	2020-05-22 11:34:44	31	1	2	2		0	2	0	0	3	30000											1	4	2	1	1	1		1	8	4	2				1	1	0	0	1	1	0	0	3	5	3
1	3	154	2020-05-22 11:34:52	25	2	2	3		0	0	0	0	5	20000											2	5	1	1	1	1		1	3	3	2				1	1	1	1	0	0	1	1	5	5	4
1	3	155	2020-05-22 12:05:04	29	1	4	1		0	3	0	0	2	10000											3	5	2	2	1	2		1	11	11	2				1	1	0	1	0	0	0	1	5	4	3
1	3	156	2020-05-22 12:24:38	25	2	2	2		0	4	0	0	4	10000											1	3	1	1	2	1		1	8	5	2				1	1	0	0	1	1	1	1	4	5	2
1	3	157	2020-05-22 12:28:22	30	1	7	3		0	2	1	1	4	20000											2	3	1	2	2	2		1	4	3	2				1	1	0	0	1	1	1	1	4	5	2
1	3	158	2020-05-22 13:01:42	23	1	2	2		0	5	0	0	5	10000											1	1	2	1	1	2		1	9	2	2				1	1	1	1	1	1	1	1	5	5	2
1	3	159	2020-05-22 13:11:16	20	1	2	1		0	2	0	1	2	20000											2	4		2	2	2		1	8	7	2				1	1	1	0	1	1	1	1	4	4	4
1	3	160	2020-05-22 14:30:56	20	1	2	1		0	4	0	0	3	20000											1	4	4	2	1	2		1	9	9	2				1	1	0	0	0	0	0	0	3	4	3
1	3	161	2020-05-22 14:45:54	24	1	5	3		0	2	0	0	3	10000											1	5	1	2	1	2		1	10	3	2				1	1	1	0	1	0	1	1	3	5	3
1	3	162	2020-05-22 16:32:37	21	1	2	1		1	2	1	0	3	30000											3	2	1	3	1	1		1	8	2	2				1	1	0	1	1	0	1	1	5	5	4
1	3	163	2020-05-22 16:33:15	23	1	2	2		0	1	1	0	4	20000											1	2	1	1	1	2		1	6	7	2				1	1	0	1	1	0	0	1	3	4	2
1	3	164	2020-05-22 17:45:18	23	1	2	1		0	2	0	0	4	1000000											2	4	2	2	1	1		1	9	2	2				1	1	0	0	0	0	0	0	4	5	4
1	3	165	2020-05-22 18:03:34	32	1	4	2		0	2	0	0	4	10000											1	4	4	3	2	2		1	5	1	2				1	1	0	1	1	0	1	1	3	4	3
1	3	166	2020-05-22 20:15:16	22	2	2	1		0	1	1	0	2	50000											4	3	2	3	2	2		2	4	7	2				1	1	1	1	1	1	1	1	3	4	3
1	3	167	2020-05-23 10:29:41	25	1	2	1		0	2	0	0	3	40000											2	1	1	2	2	1		1	5	3	1				1	1	0	0	0	0	0	1	5	4	1
1	3	168	2020-05-23 10:54:41	21	1	2	1		0	4	1	0	4	20000											1	4	2	2	1	1		2	8	6	2				1	1	1	0	1	1	1	1	4	5	3
1	3	169	2020-05-23 16:17:56	24	1	2	2		0	54	0	0	3	50											3	3	2	2	2	2			6	6	2				0	0	0	0	0	0	0	0	3	3	3
1	3	170	2020-05-23 20:45:12	32	2	1	3		0	5	0	0	4	1000											4	3	4	3	3	2		3	6	5	1				1	1	0	1	0	1	1	1	5	5	2
1	3	171	2020-05-24 07:02:10	30	1	1	2		0	1	0	0	4	9000											1	5	2	1	1	1		1	10	11	2				1	1	1	0	1	1	1	1	1	5	2
1	3	172	2020-05-24 09:51:16	20	2	2	1		1	1	0	0	3	20000											1	4	1	1	1	1		1	5	4	2				1	1	1	1	1	0	1	1	4	5	4
1	3	173	2020-05-24 10:18:54	28	1	8	3		0	1	0	0	4	20000											1	5	2	1	1	1		1	5	4	1				1	1	0	1	0	1	1	1	4	3	2
1	3	174	2020-05-24 15:02:01	24	1	2	2		0	45	0	0	3	500											3	3	3	3	3	2		2	6	6	2				0	0	0	0	0	0	0	0	3	3	3
1	3	175	2020-05-24 15:17:39	24	1	3	2		0	355	0	0	3	4000											3	3	2	2	2	2		2	6	6	2				0	0	0	0	0	0	0	0	3	3	3
1	3	176	2020-05-24 21:06:21		0				0					-70
1	3	177	2020-05-24 21:06:44	28	2	4	3		0	0	0	0	3	10000											2	4	2	2	2	1		1	8	9	2				0	1	1	0	1	0	0	0	1	3	3
1	3	178	2020-05-24 21:10:09	27	2	2	1		0	1	0	1	3	10000											1	5	1	1	2	2		3	3	2	2				1	1	1	0	1	1	1	1	5	5	1
1	3	179	2020-05-24 21:11:05	23	1	2	2		0	3	0	1	4	8000											2	5	3	3	2	2		1	7	4	2				1	1	0	1	1	1	1	1	4	5	2
1	3	180	2020-05-24 21:14:06	30	2	4	2		0					-70
1	3	181	2020-05-24 21:14:44	22	2	2	1		0	2	0	0	3	30000											1	5	2	1	1	2		1	5	3	2				1	1	1	1	1	1	1	1	4	5	3
1	3	182	2020-05-24 21:15:08	26	2	4	2		0	2	0	0	2	0											1	5	2	1	1	1		1	5	7	2				1	1	0	0	1	0	1	1	4	5	3
1	3	183	2020-05-24 21:18:08	19	2	2	1		0	0	0	0	2	30000											2	4	1	3	1	1		1	8	3	2				1	1	0	0	1	0	0	1	2	5	1
1	3	184	2020-05-24 21:18:50	21	2	2	1		0	2	1	1	4	40000											2	4	2	2	2	2		1	3	3	2				1	1	0	0	1	0	1	1	4	5	4
1	3	185	2020-05-24 21:20:24	30	2	3	3		0	0	1	0	3	10000											1	4	1	2	2	2		1	5	4	2				1	1	1	1	1	1	1	1	4	4	1
1	3	186	2020-05-24 21:24:37	20	2	2	1		0	0	0	0	3	40000											3	3	2	3	2	2		1	2	3	2				1	1	1	0	1	0	1	1	3	4	2
1	3	187	2020-05-24 21:26:25	36	1	2	3		0	10	0	0	5	20000											1	5	1	1	1	1		2	1	1	1				0	1	0	0	0	1	0	0	5	5	1
1	3	188	2020-05-24 21:26:47	29	2	3	3		0	4	0	0	3	20000											1	4	2	2	1	1		1	3	3	2				1	1	0	1	1	1	1	1	5	5	2
1	3	189	2020-05-24 21:27:58	19	2	2	1		0	5	0	0	3	10000											1	5	2	1	1	1		1	8	6	2				1	1	1	1	1	0	0	0	4	4	4
1	3	190	2020-05-24 21:29:12	20	2	2	1		0	3	0	0	4	50000											1	5	2	2	2	2		1	7	4	2				1	1	1	1	1	0	1	1	3	4	4
1	3	191	2020-05-24 21:29:23	51	1	3	4		0					-70
1	3	192	2020-05-24 21:42:31	27	2	2	1		1					-70
1	3	193	2020-05-24 21:52:39	21	1	2	1		0	0	0	0	4	10000											2	3	4	3	2	2		1	11	10	2				1	1	0	1	1	1	1	0	5	5	2
1	3	194	2020-05-24 21:52:49	21	1	2	1		0	3	0	0	4	10000											1	5	2	1	1	1		1	8	5	2				1	1	1	0	1	1	1	1	4	4	2
1	3	195	2020-05-24 22:02:15	27	1	2	1		0	6	0	0	3	10000											2	4	2	2	2	2		2	6	6	2				1	1	0	0	1	1	1	1	2	3	3
1	3	196	2020-05-24 22:09:59	31	2	2	2		1	1	0	0	3	20000											1	3	1	2	2	2		1	7	3	2				1	1	0	0	0	0	1	0	2	4	2
1	3	197	2020-05-24 22:12:21	20	2	2	1		0	6	1	1	2	20000											2	5	3	1	1	2		1	5	7	2				1	1	1	0	1	0	0	1	5	3	2
1	3	198	2020-05-24 22:15:50	20	2	2	1		0	1	0	0	2	10000											2	4	2	1	1	2		1	8	3	2				0	1	0	0	0	0	0	1	2	5	2
1	3	199	2020-05-24 22:20:02	27	2	2	1		0	2	0	0	3	200000											2	4	1	3	2	3		2	7	6	2				1	1	1	0	0	1	1	1	5	5	3
1	3	200	2020-05-24 22:23:17	26	2	2	2		0	3	0	1	4	40000											2	5	4	2	1	1		1	5	2	2				1	1	1	0	0	0	1	1	5	5	1
1	3	201	2020-05-24 22:44:47	27	1	3	3		0	8	0	0	3	20000											2	4	1	2	1	1		1	6	1	2				1	1	1	0	1	1	1	1	4	5	1
1	3	202	2020-05-24 22:51:29	25	1	2	2		0	3	0	0	3	20000											1	5	2	1	1	2		1	7	4	2				1	1	1	1	1	1	1	1	4	5	2
1	3	203	2020-05-24 23:12:18	20	1	2	1		0	3	0	0	3	20000											1	5	1	1	1	1		1	8	6	2				1	1	1	1	0	1	1	0	4	5	4
1	3	204	2020-05-24 23:14:59	26	2	2	1		0	4	0	0	5	2000000											1	4	4	2	1	1		3	6	1	2				1	1	1	1	1	1	1	1	5	5	4
1	3	206	2020-05-25 00:03:11	26	1	3	3		0	5	0	0	4	10000											3	3	1	2	2	3		1	6	7	2				1	1	0	0	0	0	1	0	4	4	4
1	3	207	2020-05-25 03:25:39	23	1	2	1		1	5	0	0	1	20000											2	4	2	2	1	2		1	5	5	1				1	1	1	0	1	0	1	1	4	4	4
1	3	208	2020-05-25 05:02:57	23	2	2	2		0	2	1	1	3	10000											1	4	2	2	2	2		2	3	2	2				1	1	1	1	0	1	1	1	4	4	3
1	3	209	2020-05-25 05:05:37	31	1	3	3		0	2	0	0	3	20000											2	5	2	2	2	2		1	5	4	2				1	1	1	1	0	1	1	1	4	5	2
1	3	210	2020-05-25 05:16:25	35	2	2	3		0					-70
1	3	211	2020-05-25 05:29:37	24	1	2	1		0	2	1	1	4	20000											1	4	2	1	1	2		1	5	4	2				1	1	0	1	1	1	1	1	4	4	2
1	3	212	2020-05-25 05:42:04	25	2	3	3		0					-70
1	3	213	2020-05-25 05:55:21	26	1	2	2		0	2	0	0	1	20000											3	2	2	2	2	2		1	8	8	1				1	1	0	0	1	1	1	1	4	4	3
1	3	214	2020-05-25 06:02:35	20	2	2	1		0	4	1	0	4	200000											1	4	2	1	1	1		1	6	3	2				1	1	1	0	1	0	0	1	5	4	4
1	3	215	2020-05-25 06:12:54	20	2	2	1		0	5	1	0	4	20000											2	2	2	2	1	1		1	5	4	1				1	1	0	0	0	0	1	1	4	3	3
1	3	216	2020-05-25 06:14:58	19	1	3	1		0	1	0	0	4	400000											1	4	4	2	2	2		2	3	3	2				1	1	0	0	0	0	0	0	5	5	1
1	3	217	2020-05-25 06:33:11	61	2	7	3		0	5	0	0	4	10000											4	2	3	2	2	2		1	4	2	2				1	1	0	0	1	1	0	1	5	5	2
1	3	218	2020-05-25 06:38:22	20	2	2	1		0	4	0	0	4	20000											1	5	4	1	1	1		2	4	3	2				1	1	0	1	1	0	1	1	5	5	1
1	3	219	2020-05-25 06:41:54	20	2	2	1		1	1	0	0	4	10000											2	3	2	2	1	1		1	2	2	2				1	0	0	0	0	0	0	1	3	1	3
1	3	220	2020-05-25 06:42:32	24	2	2	2		0	3	0	0	3	10000											2	2	2	3	2	2		1	3	4	2				1	1	1	0	0	1	1	1	5	5	1
1	3	221	2020-05-25 06:49:13	49	2	3	3		1	3	0	0	3	30000											1	5	1	1	1	1		1	6	6	2				1	1	1	1	0	0	1	1	5	5	5
1	3	222	2020-05-25 06:57:52	52	2	3	3		1	6	0	1	3	20000											1	5	1	1	1	1		1	3	3	1				1	1	1	1	1	1	1	1	5	5	1
1	3	223	2020-05-25 07:09:07	21	1	2	1		0	2	0	0	3	10000											4	3	2	2	1	1		1	7	5	2				1	1	1	0	1	1	1	1	5	5	4
1	3	224	2020-05-25 07:11:41	23	1	2	1		0	2	0	0	4	50000											1	5	1	1	1	1		1	6	3	2				1	1	1	1	1	0	1	1	4	4	2
1	3	225	2020-05-25 07:14:10	29	2	8	3		0	2	0	0	3	40000											2	3	1	2	2	2		1	4	4	2				1	1	1	0	1	0	1	1	4	4	3
1	3	226	2020-05-25 07:22:03	62	2	3	2		0	3	0	0	5	20000											1	5	2	1	2	1		1	4	4	1				1	1	1	1	1	1	1	1	4	5	2
1	3	227	2020-05-25 07:25:59	22	2	2	1		0	1	0	0	2	30000											1	5	1	1	1	1		1	4	3	2				1	1	0	0	1	1	1	1	1	3	5
1	3	228	2020-05-25 07:27:53	23	2	2	1		0	3	1	1	4	20000											2	4	2	2	1	2		1	6	4	2				1	1	0	0	1	1	1	1	5	5	1
1	3	229	2020-05-25 07:29:34	23	2	2	2		0	4	0	0	2	20000											1	5	3	1	1	1		1	3	5	2				1	1	1	1	1	1	1	1	2	4	2
1	3	230	2020-05-25 07:29:36	22	2	2	1		0	2	0	0	3	20000											2	4	2	1	2	2		2	3	3	2				1	1	0	0	0	0	0	0	5	4	3
1	3	231	2020-05-25 07:36:06	27	2	2	3		0	4	0	0	3	9000											2	4	2	2	1	3		2	5	2	2				1	1	1	1	1	1	1	1	4	3	3
1	3	232	2020-05-25 07:46:12	49	1	3	2		0				2	20000
1	3	233	2020-05-25 07:53:31	24	1	2	1		0	1	0	0	3	50000											2	4	2	3	1	1		1	4	4	2				1	1	0	0	1	0	1	1	4	5	3
1	3	234	2020-05-25 08:01:58	25	2	2	2		0	2	0	0	4	20000											1	2	2	2	2	2		1	6	4	2				1	1	1	1	1	0	1	1	4	5	4
1	3	235	2020-05-25 08:04:10	23	2	2	2		0	3	0	0	1	10000											1	5	2	1	1	1		1	9	9	2				1	1	1	1	1	1	1	1	2	4	4
1	3	236	2020-05-25 08:05:57	22	2	2	1		0	4	1	1	2	10000											3	3	2	3	1	2		1	9	8	2				1	1	1	0	1	0	1	1	5	5	4
1	3	237	2020-05-25 08:16:06	24	1	2	1		0	4	0	0	3	50000											3	3	3	2	2	2		2	5	4	2				1	1	1	0	0	0	0	1	5	5	2
1	3	238	2020-05-25 08:27:08	27	2	2	1		0	0	0	0	3	10000											1	4	2	1	1	1		1	5	3	2				1	1	0	1	1	0	1	1	4	4	3
1	3	239	2020-05-25 08:28:56	18	2	2	1		0	1	0	0	4	20000											2	5	1	1	1	1		1	3	3	2				1	1	0	1	1	0	0	1	4	4	3
1	3	240	2020-05-25 08:44:37	22	2	2	1		0	3	1	0	3	10000											1	4	2	3	1	1		1	3	1	2				1	1	1	1	1	0	1	1	4	4	2
1	3	241	2020-05-25 08:47:54	30	2	2	2		0	5	0	0	4	10000											1	4	2	2	1	2		1	5	3	2				1	1	1	1	1	1	1	1	4	4	3
1	3	242	2020-05-25 09:01:28	23	2	2	1		0	3	0	0	3	20000											1	5	1	1	1	4		1	4	6	2				1	1	0	0	1	0	1	1	2	3	4
1	3	243	2020-05-25 09:28:29	23	2	2	1		0	2	0	0	3	30000											2	4	2	3	1	1		1	6	8	2				1	1	0	0	1	0	1	1	4	4	3
1	3	244	2020-05-25 09:51:59	24	1	1	2		0	2	0	0	5	20000											3	1	1	1	1	1		1	1	6	1				1	1	0	0	0	1	1	1	5	5	3
1	3	245	2020-05-25 10:00:13	22	2	2	1		0	2	0	1	4	20000											2	4	1	2	1	1		2	9	5	2				1	1	0	1	1	1	1	1	5	5	3
1	3	246	2020-05-25 10:00:18	24	1	2	1		0	5	0	0	4	20000											2	5	1	1	1	1		1	6	4	2				1	1	1	1	1	1	1	1	5	5	2
1	3	247	2020-05-25 10:02:14	23	2	2	1		0	4	0	1	4	20000											1	5	1	1	1	1		1	9	3	1				1	1	0	0	0	0	1	1	5	4	3
1	3	248	2020-05-25 10:15:11	20	2	2	1		0	6	1	0	3	20000											1	5	1	2	1	1		1	8	4	2				1	1	1	1	1	1	1	1	4	4	4
1	3	249	2020-05-25 10:36:24	30	1	2	2		0	4	0	0	4	20000											1	1	1	2	1	1		1	8	8	2				1	1	1	0	1	1	1	1	4	4	2
1	3	250	2020-05-25 10:44:11	25	2	2	1		0	5	1	0	3	20000											1	5	1	2	1	1		1	5	5	2				1	1	1	1	1	1	1	1	4	3	2
1	3	251	2020-05-25 11:09:54	21	1	2	1		0	3	0	0	2	3000000											1	5	1	1	1	1		1	10	9	2				1	1	1	0	1	1	1	1	4	5	2
1	3	252	2020-05-25 11:16:19	23	1	2	1		0	2	1	1	4	10000											1	4	2	1	1	1		1	8	5	2				1	1	0	0	1	0	1	1	4	5	3
1	3	253	2020-05-25 11:37:50	22	2	2	1		0	3	0	0	5	10000											2	4	3	2	2	2		2	5	6	1				1	1	0	0	1	0	0	1	2	3	3
1	3	254	2020-05-25 11:40:32	24	2	2	2		0	3	0	0	1	20000											1	4	3	2	2	2		2	5	4	2				1	1	0	0	0	0	1	1	4	4	3
1	3	255	2020-05-25 11:44:43	19	2	2	1		0	6	0	0	2	300000											1	5	2	2	2	2		2	7	5	2				1	0	1	0	1	0	0	1	4	2	4
1	3	256	2020-05-25 11:55:51	24	2	2	2		0					-70
1	3	257	2020-05-25 12:52:11	23	2	2	1		0	1	1	1	3	20000											1	3	2	2	2	2		2	8	8	2				1	1	1	0	1	1	1	1	3	4	3
1	3	258	2020-05-25 13:02:53	37	1	2	2		0	8	0	1	4	20000											1	5	2	3	1	2		1	8	8	2				1	1	0	1	1	1	1	1	5	5	3
1	3	259	2020-05-25 13:29:12	31	2	5	3		1	2	1	0	4	20000											2	3	1	1	2	2		1	6	4	2				1	1	1	0	0	0	0	1	5	5	3
1	3	260	2020-05-25 13:46:27	32	1	2	1		1					-70
1	3	261	2020-05-25 13:52:45	20	2	2	1		0	4	1	0	3	10000											2	3	1	3	1	1		1	4	4	2				1	1	1	0	1	0	1	1	5	5	2
1	3	262	2020-05-25 14:10:58	22	1	2	1		0	0	0	0	3	10000											2	4	1	1	2	1		1	1	1	2				1	1	1	0	1	1	1	1	5	5	2
1	3	263	2020-05-25 14:20:55	26	2	2	2		0				4	20000
1	3	264	2020-05-25 14:28:11	23	1	1	2		0	5	0	0	3	10000											2	4	2	2	2	2		1	6	6	2				1	1	1	0	1	1	1	1	4	5	2
1	3	265	2020-05-25 14:31:48	23	1	2	1		0	1	0	0	3	20000											1	5	2	1	1	1		1	3	1	2				1	1	1	1	1	1	1	1	4	4	1
1	3	266	2020-05-25 15:18:33	26	2	2	2		0	0	0	0	4	10000											1	4	1	2	2	2		1	3	4	1				1	1	0	1	1	0	1	1	5	5	4
1	3	267	2020-05-25 15:34:58	22	2	2	1		0	1	0	1	4	9000											1	4	1	2	1	2		1	8	5	2				1	1	0	0	0	1	1	1	4	5	1
1	3	268	2020-05-25 15:40:06	19	1	2	1		0	2	0	1	3	20000											2	5	3	2	1	1		2	8	3	2				1	1	0	1	1	0	1	0	5	4	2
1	3	269	2020-05-25 15:40:59	23	2	2	1		0	40	0	0	4	200000											1	4	1	2	1	2		1	6	2	2				1	1	1	1	1	1	1	1	3	4	5
1	3	270	2020-05-25 15:49:42	28	1	2	2		0	2	0	0	1	20000											2	4	3	2	1	1		1	7	6	2				1	1	1	1	1	0	0	1	5	5	4
1	3	271	2020-05-25 16:22:38	18	1	2	1		0	3	0	0	2	20000											3	5	1	1	1	1		1	7	9	2				1	1	0	0	1	1	1	0	3	4	2
1	3	272	2020-05-25 16:23:08	20	2	2	1		0	2	0	1	3	20000											4	3	2	1	1	1		1	6	6	2				1	1	1	0	1	1	1	1	3	4	3
1	3	273	2020-05-25 17:25:58	21	2	2	1		0	2	0	0	4	10000											1	5	2	1	1	1		1	5	4	2				1	1	0	1	1	0	1	1	4	5	3
1	3	274	2020-05-25 17:50:15	24	2	2	2		0	3	0	0	3	200000											4	2	1	3	1	1		1	5	4	2				1	1	0	0	0	0	0	1	4	5	3
1	3	275	2020-05-26 05:04:35	40	2	8	3		0	2	1	0	4	10000											1	4	2	1	1	2		2	6	3	2				1	1	0	1	1	0	1	1	4	4	2
1	3	276	2020-05-26 09:25:50	27	2	2	2		0	0	0	0	4	20000											2	4	2	3	2	2		2	6	6	2				1	1	1	1	1	1	1	1	5	4	4
1	3	277	2020-05-26 13:27:33	23	1	2	1		0	1	0	0	4	20000											2	4	2	2	1	1		1	4	6	2				1	1	1	0	0	1	1	1	4	4	2
1	3	278	2020-05-26 17:41:11	20	2	2	1		0	4	0	0	4	20000											2	2	1	3	1	1		1	4	3	2				1	1	0	1	1	0	0	1	5	5	3
1	3	279	2020-05-26 18:21:12	24	1	2	2		0	453	0	0	3	3000											3	3	2	2	2	2		2	6	6	2				0	0	0	0	0	0	0	0	3	3	3
1	3	280	2020-05-26 19:12:54	26	1	2	2		1	5	0	0	4	20000											1	3	1	2	1	2		2	4	8	2				1	1	1	0	1	1	1	1	5	5	2
1	3	281	2020-05-27 08:48:27	26	2	2	1		0	10	1	1	3	20000											2	4	1	2	2	2		2	5	6	2				1	1	1	1	1	0	1	1	5	4	2
1	3	282	2020-05-28 07:37:22	34	1	2	2		1	1	1	1	4	10000											1	5	1	1	1	1		1	9	7	2				1	1	1	1	1	1	1	1	5	5	2
1	3	283	2020-05-28 11:10:53	19	2	2	1		0	0	0	0	2	20000											1	5	1	1	1	1		1	5	6	2				1	1	0	1	1	1	1	1	5	5	4
1	3	284	2020-05-29 06:40:54	33	2	8	3		1	1	0	0	5	10000											1	4	2	2	1	1		1	4	4	2				1	1	0	0	0	1	1	1	3	4	4
1	3	285	2020-05-29 14:01:08	61	2	3	3		0	6	0	1	4	20000											1	4	2	2	1	2		1	4	2	2				1	1	1	0	0	0	0	1	4	4	3
1	3	286	2020-05-30 13:55:03	28	2	2	2		0	1	0	0	3	10000											1	5	2	1	1	1		1	5	1	2				1	1	1	1	1	1	1	1	4	5	3
1	3	287	2020-05-30 15:59:26	56	1	2	1		0	14	0	0	1	10000											1	5	3	2	1	1		1	9	8	1				1	1	1	0	1	1	1	1	5	5	4
1	3	288	2020-06-01 09:09:29	27	2	2	1		1	5	0	0	4	20000											2	4	2	2	1	1		1	4	4	2				1	1	1	1	0	0	1	1	5	4	2
1	3	290	2020-06-02 07:04:25	50	2	3	3		0	5	0	0	3	20000											2	5	2	1	1	2		1	9	7	2				1	1	1	1	1	1	1	1	3	4	3
1	3	291	2020-06-05 07:09:33	37	1	2	2		0	1	0	0	2	10000											1	4	1	2	1	1		1	4	4	2				1	1	1	0	1	0	0	1	4	4	3
1	3.5	292	2020-06-09 09:26:37	22	2	2	2		0	1	0	1	3	50000											2	5	1	1	1	2		1	7	7	2				1	1	1	1	1	0	1	1	4	5	3
1	3.5	293	2020-06-09 09:30:50	22	1	2	1		0	3	0	0	2	20000											2	4	1	3	2	1		2	7	4	1				1	1	1	1	1	1	1	1	4	5	3
1	3.5	294	2020-06-09 09:42:10	29	2	8	3		0	4	0	1	4	20000											1	5	1	1	1	2		1	4	4	2				1	1	1	1	1	0	1	1	5	5	1
1	3.5	295	2020-06-09 09:43:15	25	2	2	3		0	4	1	1	3	10000											2	3	2	3	1	1		1	5	5	2				1	1	0	0	0	0	0	1	4	4	3
1	3.5	296	2020-06-09 10:25:54	36	1	2	2		0	8	0	0	1	300000											1	5	3	1	1	2		1	1	1	2				1	1	1	1	1	1	1	1	3	3	3
1	3.5	297	2020-06-09 10:44:25	31	2	2	2		0	1	1	1	3	20000											2	4	1	2	2	2		1	6	4	2				1	1	1	0	1	1	1	1	4	4	4
1	3.5	298	2020-06-09 11:00:13	19	2	2	1		0	3	0	0	3	10000											1	4	2	2	1	2		1	3	2	2				1	1	1	1	1	1	1	1	3	4	2
1	3.5	299	2020-06-09 11:08:06	26	2	2	1		0	0	0	0	3	10											2	4	1	2	1	2		1	3	4	2				1	1	0	0	0	1	1	0	2	3	3
1	3.5	300	2020-06-09 11:25:07	25	2	2	1		0	5	0	0	3	10000											1	5	1	2	1	1		1	5	2	2				1	1	0	0	0	0	1	1	4	4	2
1	3.5	301	2020-06-09 11:28:59	22	2	2	1		0	2	1	0	2	10000											2	4	2	2	1	1		1	6	3	2				1	1	1	0	0	0	1	1	5	5	4
1	3.5	302	2020-06-09 11:35:28	24	2	2	2		0	5	0	0	4	10000											1	3	2	2	1	2		1	5	3	2				1	1	0	1	1	0	1	1	5	5	2
1	3.5	303	2020-06-09 11:38:16	21	2	2	1		0	4	0	1	4	20000											1	4	2	1	1	1		1	7	5	2				1	1	0	0	0	0	0	0	5	4	2
1	3.5	304	2020-06-09 11:39:48	23	1	2	2		0	25	0	1	4	10000											1	3	1	1	1	1		1	8	5	2				1	1	0	0	0	1	1	1	4	3	1
1	3.5	305	2020-06-09 11:44:44	25	2	2	2		0	2	0	0	2	1000											2	5	1	1	1	1		1	5	3	2				1	1	0	1	0	0	1	1	5	5	3
1	3.5	306	2020-06-09 11:56:27	22	2	2	2		0	2	0	0	3	10000											2	4	1	2	1	1		1	6	6	2				1	1	0	0	1	0	1	1	5	4	3
1	3.5	307	2020-06-09 12:18:58	23	1	2	1		0	1	0	0	1	10000											1	5	1	2	2	2		1	8	8	2				1	1	0	1	1	0	1	1	1	1	1
1	3.5	308	2020-06-09 12:27:58	20	2	2	1		0	5	1	0	3	20000											1	5	2	3	2	2		2	8	2	2				1	1	0	0	1	0	1	1	2	1	3
1	3.5	309	2020-06-09 12:41:09	25	2	2	2		0				3	100000
1	3.5	310	2020-06-09 12:49:34	23	2	2	1		0	3	0	0	4	20000											2	5	2	2	1	1		1	5	8	2				0	1	0	0	1	0	1	1	1	4	1
1	3.5	311	2020-06-09 12:55:12	28	2	2	2		0					-70
1	3.5	312	2020-06-09 13:25:53	22	1	2	1		0	10	0	0	2	7000											1	4	1	3	1	1		1	8	7	2				1	1	1	1	1	1	1	1	5	4	2
1	3.5	313	2020-06-09 13:54:03	23	1	2	1		1	5	0	0	3	10000											1	4	2	1	1	2		1	7	4	1				1	1	0	1	0	1	1	0	5	4	2
1	3.5	314	2020-06-09 13:56:43	23	2	2	2		0	2	0	0	4	20000											1	4	2	2	2	2		2	9	4	2				1	1	0	1	0	0	1	1	5	5	2
1	3.5	315	2020-06-09 14:43:20	22	2	2	1		0	5	0	0	2	20000											2	4	1	1	1	1		1	8	4	2				1	1	0	0	1	0	0	0	4	4	3
1	3.5	316	2020-06-09 15:01:20	23	2	2	2		0	7	1	1	4	500												4	3	2	2	2		2	8	4	2				1	1	1	0	1	0	1	1	4	5	4
1	3.5	317	2020-06-09 15:04:56	25	2	2	2		0	1	0	0	3	20000											1	5	1	2	1	1		1	7	3	2				1	1	1	0	1	0	1	1	5	5	3
1	3.5	318	2020-06-09 15:10:14	20	2	2	1		0	6	0	0	3	10000											2	4	1	1	1	1		1	7	3	2				1	1	0	1	1	0	1	1	5	5	1
1	3.5	319	2020-06-09 15:36:01	21	2	2	2		0	0	0	0	2	30000											2	4	1	2	1	1		1	2	5	2				1	1	1	1	1	1	1	1	2	5	3
1	3.5	320	2020-06-09 15:39:20	20	1	2	1		0	5	0	0	2	10000											1	4	1	2	1	1		1	8	6	2				1	1	1	1	1	1	1	1	4	4	3
1	3.5	321	2020-06-09 16:01:34	28	2	2	2		0				3	10000
1	3.5	322	2020-06-09 16:37:50	25	2	2	2		0	5	1	0	3	2											4	5	4	2	1	1		1	6	6	2				1	1	0	1	1	1	1	1	4	4	1
1	3.5	323	2020-06-09 17:07:54	23	2	2	1		0	0	1	0	4	20000											1	5	1	1	1	1		1	3	7	2				1	1	0	1	1	1	1	0	3	3	2
1	3.5	324	2020-06-09 17:41:26	24	1	2	2		0	10	0	0	3	20000											1	4	1	2	1	2		1	8	1	2				1	1	0	1	1	1	1	1	5	5	2
1	3.5	325	2020-06-09 19:35:28	22	1	2	1		0	2	0	1	3	10000											2	3	1	3	1	2		1	8	7	2				1	1	0	0	0	0	0	1	5	5	3
1	3.5	326	2020-06-10 06:35:32	23	2	2	2		0	5	0	0	4	20000											1	4	3	3	1	2		1	2	3	2				1	1	1	0	0	0	1	1	4	4	2
1	3.5	327	2020-06-10 06:43:35	26	1	8	3		0	2	1	0	2	1											2	4	4	3	1	2		1	8	7	2				1	1	1	1	1	1	1	1	5	3	4
1	3.5	328	2020-06-10 07:59:41	26	1	2	2		0	10	0	0	4	10000											1	4	1	2	1	1		1	9	7	2				1	1	0	0	0	0	0	1	5	5	2
1	3.5	329	2020-06-10 08:03:38	23	2	2	1		0	5	1	0	3	10000											1	4	2	2	2	2		1	9	4	2				1	1	1	0	0	0	0	1	4	4	4
1	3.5	330	2020-06-10 09:01:30	25	2	2	2		0	3	0	0	3	20000											1	5	2	2	2	2		2	8	8	2				1	1	1	1	0	1	1	1	2	4	4
1	3.5	331	2020-06-10 09:31:30	20	2	2	1		0	7	0	0	4	10000											1	5	2	1	1	2		1	3	5	2				1	1	0	1	1	1	1	1	4	5	4
1	3.5	332	2020-06-10 10:57:02	32	2	2	1		0	5	0	0	2	10000											1	5	2	2	2	2		1	3	2	2				1	1	1	0	1	0	0	1	3	3	2
1	3.5	333	2020-06-10 13:13:27	21	2	2	1		0	3	0	0	2	30000											1	5	3	2	2	3		1	7	6	2				1	1	1	1	1	1	1	1	4	4	2
1	3.5	334	2020-06-11 08:03:46	23	2	2	1		0				2	20000
1	3.5	335	2020-06-11 08:31:09	24	2	2	1		0	5	0	1	4	10000											1	5	1	2	1	2		2	6	3	2				1	1	1	0	1	0	0	1	5	4	2
1	3.5	336	2020-06-11 09:00:29	25	2	2	2		0	7	0	1	2	20000											2	4	2	2	1	1		2	8	7	2				1	1	0	0	0	1	1	1	4	2	4
1	3.5	337	2020-06-11 09:42:39	20	2	2	1		0	2	0	0	3	10000											1	5	1	1	1	2		1	8	7	2				0	1	0	0	0	1	1	1	3	2	2
1	3.5	338	2020-06-11 10:48:32	27	2	2	1		0					-70
1	3.5	339	2020-06-11 10:48:40	26	1	2	1		0	0	0	0	1	0											1	5	2	1	1	1		1	6	4	2				1	1	1	1	1	0	0	1	5	4	3
1	3.5	340	2020-06-11 13:26:26	27	2	2	2		0	1	0	0	3	20000											2	4	2	2	2	2		2	8	4	1				1	1	1	1	1	0	1	1	3	4	4
2		1	2020-04-22	23	2		2																				3	2	3	2	3	2				4	1	1
2		2	2020-04-22	25	2		2																				3	3	1	1	4	1				3	3	3
2		3	2020-04-22	21	2		1																				1	3	2	3	4	2				4	4	4
2		4	2020-04-22	21	2		1																				2	2	1	3	4	1				3	3	3
2		5	2020-04-22	22	1		1																				1	3	2	1	4	2				1	2	3
2		6	2020-04-22	21	2		1																				1	1	1	3	4	1				2	3	3
2		7	2020-04-22	25	1		2																				1	3	1	4	4	1				2	4	3
2		8	2020-04-22	24	1		2																				2	2	2	2	4	2				3	2	2
2		9	2020-04-22	22	1																						1	1	1	1	4	2				3	3	2
2		10	2020-04-22	21	2		1																				2	1	2	2	4	1				2	3	3
2		11	2020-04-22	21	2		1																				2	3	2	1	4	1				2	3	3
2		12	2020-04-22	20	2		1																				2	2	1	1	4	1				3	3	3
2		13	2020-04-22	26	2		2																				2	2	2	2	4	2				3	2	2
2		14	2020-04-22	24	2		2																				1	3	1	2	4	1				3	3	3
2		15	2020-04-22	19	2		1																				2	2	1	2	4	2				2	3	3
2		16	2020-04-22	21	2		1																				3	2	3	2	3	3				2	3	2
2		17	2020-04-22	23	1		2																				2	2	2	2	4	2				3	3	2
2		18	2020-04-22	18	2		1																				2	2	2	2	4	2				2	3	2
2		19	2020-04-22	19	2		1																				1	2	2	3	4	2				2	3	2
2		20	2020-04-22	20	2		1																				3	3	2	3	3	2				3	3	3
2		21	2020-04-22	18	2		1																				2	2	2	2	4	2				3	2	2
2		22	2020-04-22	23	1		2																				2	2	2	2	4	3				2	3	2
2		23	2020-04-22	20	2		1																				2	2	2	2	4	2				3	3	3
2		24	2020-04-22	22	2		1																				2	2	1	2	4	2				2	3	2
2		25	2020-04-22	20	1		1																				1	1	1	2	4	1				2	2	2
2		26	2020-04-22	20	2		1																				2	2	1	2	4	2				3	2	2
2		27	2020-04-22	21	1		1																				2	2	2	2	4	1				1	4	1
2		28	2020-04-22	22	2		1																				2	3	2	2	4	2				3	3	3
2		29	2020-04-22	25	1		2																				2	2	2	2	4	2				3	2	2
2		30	2020-04-22	21	1		1																				2	2	2	1	4	2				2	3	2
2		31	2020-04-22	25	1		2																				3	2	3	2	4	3				1	3	2
2		32	2020-04-22	25	2		2																				1	2	2	2	4	2				3	3	3
2		33	2020-04-22	24	1		2																				1	2	2	2	4	2				3	3	2
2		34	2020-04-22	22	2		1																				1	2	2	2	4	1				3	3	2
2		35	2020-04-22	21	2		1																				2	2	2	2	4	2				3	2	1
2		36	2020-04-22	20	1		1																				2	1	2	3	4	2				2	3	2
2		37	2020-04-22	20	2		1																				2	3	2	2	4	2				4	2	1
2		38	2020-04-22	19	2		1																				2	2	1	1	4	1				2	2	3
2		39	2020-04-22	19	2		1																				2	2	1	1	4	2				2	2	3
2		40	2020-04-22	20	2		1																				1	1	1	3	4	2				3	3	2
2		41	2020-04-22	20	2		1																				2	2	2	2	4	1				2	3	2
2		42	2020-04-22	22	2		1																				2	3	2	2	4	2				2	3	3
2		43	2020-04-22	26	2		2																				2	2	2	2	4	2				1	3	4
2		44	2020-04-22	22	2		1																				3	3	2	3	4	2				3	3	3
2		45	2020-04-22	20	1		1																				1	2	2	1	4	1				1	3	3
2		46	2020-04-22	22	2		1																				2	2	1	2	4	1				1	4	1
2		47	2020-04-22	22	2		1																				2	2	2	2	4	2				3	3	2
2		48	2020-04-22	21	2		1																				2	2	2	3	4	1				3	3	2
2		49	2020-04-22	18	2		1																				3	2	1	2	4	2				2	3	2
2		50	2020-04-22	21	2		1																				2	3	1	2	4	2				2	3	2
2		51	2020-04-22	24	1		2																				2	3	2	3	3	2				2	3	3
2		52	2020-04-22	22	2		1																				2	2	2	2	4	2				3	3	2
2		53	2020-04-22	23	2		1																				2	2	2	3	4	2				2	3	3
2		54	2020-04-22	22	1		1																				1	3	2	2	4	2				3	3	2
2		55	2020-04-22	21	2		1																				2	2	2	2	4	2				2	2	2
2		56	2020-04-22	21	2		1																				1	3	1	1	4	1				2	3	3
2		57	2020-04-22	24	2		2																				3	3	2	3	4	3				2	3	3
2		58	2020-04-22	21	1		1																				1	2	1	2	4	1				3	3	3
2		59	2020-04-22	22	1		2																				2	2	1	2	4	2				2	3	2
2		60	2020-04-22	26	1																						2	3	1	2	4	1				2	2	2
2		61	2020-04-22	35	2		1																				3	3	2	3	4	2				1	3	2
2		62	2020-04-22	22	2		1																				2	1	2	3	4	1				1	2	3
2		63	2020-04-22	23	1		1																				2	2	1	1	4	1				3	3	2
2		64	2020-04-22	21	1		1																				1	1	2	3	4	2				1	3	4
2		65	2020-04-22	20	2		1																				3	2	1	2	4	1				3	2	2
2		66	2020-04-22	20	2		1																				2	2	1	2	4	2				3	3	2
2		67	2020-04-22	22	2		1																				2	2	2	3	3	3				2	3	2
2		68	2020-04-22	21	2		1																				3	2	2	3	4	2				3	2	2
2		69	2020-04-22	24	2		2																				2	2	2	2	4	2				2	2	2
2		70	2020-04-22	22	2		1																				2	2	2	3	4	2				1	3	3
2		71	2020-04-22	20	2		1																				2	2	2	2	4	2				3	3	2
2		72	2020-04-22	49	2																						3	3	2	3	4	2				1	3	2
2		73	2020-04-22	20	1		1																				2	4	2	3	4	1				1	1	3
2		74	2020-04-22	21	2		1																				2	2	2	1	4	2				3	2	2
2		75	2020-04-22	21	1		1																				2	2	2	3	4	2				1	4	3
2		76	2020-04-22	19	2		1																				2	2	1	2	4	1				2	2	2
2		77	2020-04-22	20	2		1																				1	3	1	3	4	2				1	4	3
2		78	2020-04-22	20	2		1																				1	2	1	2	4	2				3	3	2
2		79	2020-04-22	19	2		1																				2	3	2	2	4	2				3	2	1
2		80	2020-04-22	22	1		1																				2	2	1	2	4	2				3	2	3
2		81	2020-04-22	25	2		2																				2	2	1	2	4	2				2	3	2
2		82	2020-04-22	19	2		1																				2	3	2	2	4	1				3	3	3
2		83	2020-04-22	21	1		1																				1	2	2	2	4	2				2	3	2
2		84	2020-04-22	19	2		1																				2	2	2	2	4	2				3	3	2
2		85	2020-04-22	22	2		1																				2	2	1	2	4	1				3	3	2
2		86	2020-04-22	54	1																						2	3	1	2	4	2				2	3	2
2		87	2020-04-22	21	2		1																				2	2	2	3	4	1				2	3	3
2		88	2020-04-22	21	2		1																				1	2	1	1	4	1				1	2	2
2		89	2020-04-22	22	2		1																				2	3	2	3	4	2				3	3	3
2		90	2020-04-22	19	2		1																				2	2	2	3	4	2				2	2	2
2		91	2020-04-22	19	2		1																				3	2	1	2	4	1				3	3	3
2		92	2020-04-22	20	1		1																				1	2	1	2	4	2				3	3	3
2		93	2020-04-22	22	1		1																				1	2	2	2	4	1				1	3	3
2		94	2020-04-22	24	2		2																				2	3	2	3	4	2				3	3	3
2		95	2020-04-22	20	2		1																				3	2	1	2	4	2				2	3	3
2		96	2020-04-22	21	2		1																				2	2	2	2	4	2				1	3	3
2		97	2020-04-22	21	2		1																				2	2	1	2	4	1				2	2	3
2		98	2020-04-22	20	2		1																				2	2	2	2	4	2				2	3	2
2		99	2020-04-22	21	2		1																				2	2	2	2	4	2				3	3	3
2		100	2020-04-22	22	1		1																				1	2	2	2	4	1				1	3	3
2		101	2020-04-22	21	1		1																				2	1	1	1	4	1				2	3	3
2		102	2020-04-22	21	2		1																				2	2	2	3	4	2				2	3	3
2		103	2020-04-22	20	2		1																				3	3	3	3	3	3				2	2	2
2		104	2020-04-22	24	2		2																				3	4	3	3	4	3				3	3	3
2		105	2020-04-22	22	2		1																				3	2	2	3	4	3				1	3	2
2		106	2020-04-22	20	2		1																				2	2	2	2	4	2				3	3	2
2		107	2020-04-22	21	2		1																				2	1	1	1	4	1				2	3	3
2		108	2020-04-22	28	1																						1	1	1	3	4	2				2	3	2
2		109	2020-04-22	21	1		1																				2	1	1	1	4	2				2	3	3
2		110	2020-04-22	20	2		1																				3	4	1	3	4	1				3	3	3
2		111	2020-04-22	20	2		1																				2	2	1	3	4	1				2	3	2
2		112	2020-04-22	25	2		2																				2	2	1	2	4	2				2	3	2
2		113	2020-04-22	24	1		1																				2	2	2	3	4	2				3	2	2
2		114	2020-04-22	22	2		1																				2	1	1	1	4	1				2	2	2
2		115	2020-04-22	23	2		2																				2	2	2	3	4	2				2	3	2
2		116	2020-04-22	21	2		1																				2	1	2	3	4	2				1	3	3
2		117	2020-04-22	21	1		1																				1	1	1	2	4	2				2	3	2
2		118	2020-04-22	22	1		1																				1	2	2	3	4	2				2	3	2
2		119	2020-04-22	22	2		1																				2	2	1	1	4	1				2	3	3
2		120	2020-04-22	24	2		2																				2	2	2	2	4	2				2	3	2
2		121	2020-04-22	26	2		2																				2	2	1	2	4	2				3	2	3
2		122	2020-04-22	21	1		1																				2	1	1	1	4	1				2	3	3
2		123	2020-04-22	21	2		1																				3	2	3	2	4	3				3	3	3
2		124	2020-04-22	21	2		1																				1	2	2	1	4	1				2	2	2
2		125	2020-04-22	19	2		1																				3	3	2	3	4	3				1	3	3
2		126	2020-04-22	22	2		1																				1	2	2	2	4	1				3	3	3
2		127	2020-04-22	30	1		2																				3	2	3	2	2	3				3	2	3
2		128	2020-04-22	24	2		2																				2	2	2	2	4	2				2	2	2
2		129	2020-04-22	24	2		2																				2	3	2	2	4	2				3	2	2
2		130	2020-04-22	18	2		1																				3	3	2	3	4	3				3	3	2
2		131	2020-04-22	19	1		1																				3	3	3	2	4	3				3	3	2
2		132	2020-04-22	20	2		1																				2	2	2	3	3	2				3	3	3
2		133	2020-04-22	24	2		1																				2	2	2	2	4	2				3	3	2
2		134	2020-04-22	23	2		2																				2	2	2	2	4	2				2	2	2
2		135	2020-04-22	20	2		1																				2	1	1	2	4	1				2	3	2
3	1	1	2020-05-26 10:13:40	11	2	2	2						1																							3	2	2									4	4	2
3	1	2	2020-05-26 16:13:57	25	2	2	2						3																							2	3	2
3	1	3	2020-05-26 16:14:21	21	1	2	1						2																							3	2	1									1	4	1
3	1	51	2020-05-27 15:30:46	34	1	2	3						4																							3	3	3
3	1	8	2020-05-26 16:27:32	27	2	2	3						4																							2	3	2									5	4	2
3	1	9	2020-05-26 16:29:38										1
3	1	4	2020-05-26 16:16:50	56	2	5	5						2																							1	4	4
3	1	6	2020-05-26 16:17:42	27	2	2	2						2
3	1	7	2020-05-26 16:21:56	25	2	2	2						4																							4	1	1									4	5	2
3	1	10	2020-05-26 16:32:15	24	2	2	3						2																							2	3	2									2	2	1
3	1	13	2020-05-26 16:54:13	24	2	2	2						4																							3	2	2
3	1	11	2020-05-26 16:38:23	21	2	2	1						2																							3	3	3									3	3	2
3	1	12	2020-05-26 16:52:11	24	2	2	3						2																							3	3	3									4	4	2
3	1	14	2020-05-26 16:55:11	24	2	8	3						3																							3	3	2									3	3	3
3	1	15	2020-05-26 16:59:49	32	1	4	3						3																							1	3	3									2	2	3
3	1	16	2020-05-26 17:01:01	21	1	2	1						2																								3										3	3	2
3	1	17	2020-05-26 17:22:34	23	2	2	2						3																							3	3	3									4	3	2
3	1	67	2020-05-28 11:28:33	26	2	8	1						5																							3	3	3									3	4	1
3	1	18	2020-05-26 18:14:29	25	2	2	3						3																							2	3	2									2	1	1
3	1	19	2020-05-26 18:49:37	24	2	2	2						3																							3	3	3									4	3	3
3	1	21	2020-05-26 18:59:29	23	1	2	2						3																							3	3	3									4	3	1
3	1	20	2020-05-26 18:57:48	25	2	2	2						3																							2	4	2									2	3	3
3	1	22	2020-05-26 19:29:15	25	1	2	3						2
3	1	23	2020-05-26 20:10:37	25	1	2	3						1																							3	2	2									4	5	3
3	1	24	2020-05-26 21:08:08	30	1	8	3						2																							2	3	2
3	1	25	2020-05-27 03:30:25	20	2	2	1						4																							2	4	3									3	2	1
3	1	27	2020-05-27 06:40:41	28	1	7	3						3																							2	3	2									3	2	1
3	1	28	2020-05-27 07:59:17	27	2	2	4						2																							2	3	2									4	1	1
3	1	29	2020-05-27 08:16:21	29	2	4	3						1																							3	2	2									4	4	1
3	1	30	2020-05-27 12:52:44	46	2	8	3						1
3	1	31	2020-05-27 12:54:27	45	2	5	2						5																							1	1	4
3	1	32	2020-05-27 12:55:16	47	2	8	4						4																							4	2	2									5	5	2
3	1	33	2020-05-27 12:55:35	44	2	6	5						3																							2	3	2									3	3	2
3	1	46	2020-05-27 14:46:07	15	1	8	5						2																							3	2	2									4	4	3
3	1	34	2020-05-27 12:56:26	44	2	7	3						3																							2	3	2									4	4	2
3	1	35	2020-05-27 13:03:37	45	2	6	2						2																							3	3	2									4	4	2
3	1	36	2020-05-27 13:07:07	43	2	6	3						2																							3	3	3
3	1	37	2020-05-27 13:07:46		2	5	1						3
3	1	38	2020-05-27 13:08:58	50	2	8	2						1																							4	2	2									5	5	1
3	1	39	2020-05-27 13:15:21	37	2	6	5						3																							2	3	2									3	3	3
3	1	40	2020-05-27 13:19:26	47	2	8	5						3																							3	4	3									3	3	4
3	1	41	2020-05-27 13:28:50	46	2	5	3						2
3	1	68	2020-05-28 11:32:06										3
3	1	42	2020-05-27 14:29:16	44	1	4	3						4																							3	3	3									1	4	1
3	1	43	2020-05-27 14:34:05	43	2	6	2						4																							3	2	2									3	5	2
3	1	44	2020-05-27 14:36:52	42	1	4	2						4																							3	3	2									4	4	2
3	1	45	2020-05-27 14:43:49	38	2	6	2						3																							2	3	2
3	1	47	2020-05-27 14:50:03		2								3
3	1	48	2020-05-27 15:05:54	44	2	4	3						4																							3	2	2									3	3	3
3	1	49	2020-05-27 15:10:51	26	2	2	1						1																							2	2	2									5	4	3
3	1	50	2020-05-27 15:22:51	49	2	8	3						2																							3	2	1									4	5	3
3	1	52	2020-05-27 15:30:56	49	2	5	2						4																							2	2	2									4	3	3
3	1	63	2020-05-27 22:50:17	47	2	5	3						3																							3	3	2									5	5	1
3	1	53	2020-05-27 15:51:23	27	2	2	2						4																							3	2	2									4	5	1
3	1	54	2020-05-27 16:18:42		1	5	3						3																							3	2	2									3	4	3
3	1	55	2020-05-27 16:40:17	39	2	4	3						4																							2	4	2									3	1	1
3	1	56	2020-05-27 16:49:51	45	2	4	3						3
3	1	57	2020-05-27 16:51:07	47	2	4	3						5																							1	3	2
3	1	58	2020-05-27 17:21:52		1	4	4						2
3	1	59	2020-05-27 17:33:11	50	2	5	3						4																								3										4	4	3
3	1	60	2020-05-27 18:20:01	40	2	4	3						3																							3	3	3									3	3	1
3	1	61	2020-05-27 20:07:29	27	2	2	3						2																							3											4	4	2
3	1	62	2020-05-27 20:54:15	40	2	4	2						5																								4										2	2	1
3	1	64	2020-05-28 08:50:59		2	5	2						3																							3	3	3									4	3	3
3	1	65	2020-05-28 11:09:25	25	1	2	3						4																							3	2	2									4	3	1
3	1	71	2020-05-28 21:33:15	50	2	4	3						4																							3	3	3									5	3	2
3	1	69	2020-05-28 15:24:56	45	1	8	3						2																							3	2										4	4	3
3	1	70	2020-05-28 16:06:30	60	2	5	2						3
3	1	73	2020-05-29 09:13:40	25	2	2	2						5																							2	3	3									3	2	1
3	1	72	2020-05-29 07:11:46	35	2	4	2						2																							3	3	2									3	4	1
3	1	74	2020-05-29 10:06:21	26	2	3	3						3
3	1	75	2020-05-29 10:42:10	23	1	2	3						3																							2	2	2									5	3	1
3	1	76	2020-05-29 10:43:32	23	1	2	2						3																							1	4	2									3	1	1
3	1	77	2020-05-29 10:57:51	22	1	2	2						4																							2	3	2									3	3	1
3	1	78	2020-05-29 11:16:28	21	1	2	1						3
3	1	79	2020-05-29 14:20:20	29	1	2	2						3																							1	4	2									3	3	2
3	1	80	2020-05-29 17:56:23	29	2	4	3						2																							1	3	2									3	1	1
3	1	81	2020-05-30 01:37:52	22	2	2	2						4																							2	3	2									2	3	1
3	1	82	2020-05-30 06:15:06	45	2	5	3						3																							3	3	3									3	3	3
3	1	84	2020-05-30 09:46:39	35	2	4	4						5
3	1	85	2020-05-30 09:55:48										4
3	1	86	2020-05-30 10:36:23
3	1	87	2020-05-30 11:25:15	40	1	4	2						4																							3	2	2									5	4	1
3	1	88	2020-05-30 12:23:19	28	2	2	3						3																							2	2	2									5	3	1
3	1	90	2020-05-30 14:11:44	21	1	2	1						3																							2	2	3									2	2	2
3	1	91	2020-05-30 16:31:08	27	2	8	2						3																							2	3	3									1	3	1
3	1	92	2020-05-30 19:22:41	43	2	8	3						2																							4	2	2									5	5	5
3	1	93	2020-05-30 20:05:16	35	2	4	4						4																							1	3	3									4	2	2
3	1	94	2020-05-30 20:28:55	39	2	4	3						3																							3	2	2									5	5	2
3	1	96	2020-05-31 15:06:07		1	1	1						3
3	1	98	2020-06-06 10:30:49	37	1	4	4						4																							2	2	3									5	3	3
3	2	1	2020-08-29 16:20:53	28	2	2	2						2																							3	2	2										4
3	2	2	2020-08-30 11:20:22	40	2	4	4						2
3	2	3	2020-08-30 11:32:38	40	2	4	4						2																							3	3	3										4
3	2	4	2020-08-31 17:09:30	71	2	8	2						4																							2	3	3										3
3	2	5	2020-08-31 17:09:57	28	2	8	3						2
3	2	6	2020-08-31 17:11:20	28	2	8	4						4																							2	2	2										2
3	2	7	2020-08-31 17:19:20	39	2	8	2						3																							3	2	2										4
3	2	8	2020-08-31 17:20:02	32	2	5	3						4																							2	3	2										2
3	2	9	2020-08-31 18:37:35	45	2	7	4						3																							4	2	2										4
3	2	10	2020-08-31 19:15:18	48	2	4	1						1																							2	2	3										2
3	2	11	2020-09-01 12:30:02	24	2	2	3						4																							2	3	2										2
3	2	12	2020-09-01 12:38:12	34	1	2	3						3																							3	2	2										3
3	2	13	2020-09-01 12:44:44	34	2	5	3						3																							2	3	2										3
3	2	14	2020-09-01 12:46:48		2	6	1						3
3	2	15	2020-09-01 12:49:32	28	2	2	3						4																							1	1	1										3
3	2	16	2020-09-01 12:54:46	25	1	4	2						2																							2	3	3										3
3	2	17	2020-09-01 13:41:54	28	2	2	2						3																							3	2	2										4
3	2	18	2020-09-01 13:45:19	22	2	2	2						3																							2	2	2										3
3	2	19	2020-09-01 14:20:45
3	2	20	2020-09-01 15:14:54	34	1	8	3						4																							1	1	1										1
3	2	21	2020-09-01 16:08:39	21	2	2	1						3																							3	3	3										3
3	2	22	2020-09-01 17:15:55	26	2	7	3						3																							1	2	3										2
3	2	23	2020-09-01 17:45:11	24	3	2	2						4
3	2	24	2020-09-02 08:49:38	28	1	4	5						3																							2	3	2										2
3	2	25	2020-09-02 13:54:43	33	2	3	3						4
3	2	26	2020-09-04 06:56:35										2
3	2	27	2020-09-04 08:12:03	48	2	6	2						2																							2	2	3										2
3	2	28	2020-09-04 08:13:27	35	2	2	4						1
3	2	29	2020-09-04 08:22:13	29	2	7	2						3																							2	2	2										2
3	2	30	2020-09-04 08:39:45	28	1	2	4						4																							2	3	3										3
3	2	31	2020-09-04 08:39:48	42	2	6	3						4																							1	4	3										1
3	2	32	2020-09-04 09:37:32	43	2	6	2						3																							2	3	3										2
3	2	33	2020-09-04 18:59:28	33	2	6	3						3																							3	3	3										3
3	2	34	2020-09-04 20:51:30	42	2	6	3						2
3	2	35	2020-09-05 10:34:57	27	2	2	3						3																							3												4
3	2	36	2020-09-06 07:21:10	25	2	2	3						1																							2	2	3										3
3	2	37	2020-09-06 08:49:11	28	1	2	2						3																							2	3	2										3
3	2	39	2020-09-07 12:00:53	37	2	4	3						2																							2	4	4										2
3	2	40	2020-09-07 12:24:05		2	4	3						4																							3	2	2
3	2	41	2020-09-07 12:26:50	48	2	5	4						2																							3	2	2										3
3	2	42	2020-09-07 12:35:28	26	2	4	3						3																							3	2	2										4
3	2	43	2020-09-07 12:44:40	59	2	5	2						3																							3	2	2										4
3	2	44	2020-09-07 14:06:09	24	1	2	2						4																							3	2	2										5
3	2	45	2020-09-07 14:51:57	42	2	4	3						3																							2	3	3										3
3	2	46	2020-09-07 15:49:12		1	8	1						1																							3		1										4
3	2	47	2020-09-07 17:10:26	29	2	6	2						2																							1	3	3										1
3	2	48	2020-09-07 18:31:54	48	2	8	3						4																							2		3										3
3	2	49	2020-09-08 07:10:10	30	1	4	3						3																							2	3	3										2
3	2	50	2020-09-09 07:38:23	26	1	2	3						4
3	2	51	2020-09-09 08:25:26	24	1	2	3						1
3	2	52	2020-09-09 12:20:50	29	2	8	3						1																							3	2	2										5
3	2	54	2020-09-09 12:47:39	26	1	2	3						2																							2	3	3										3
3	2	55	2020-09-09 12:50:44										2
3	2	56	2020-09-09 13:15:56	25	2	2	2						2																							2	3	2										3
3	2	57	2020-09-09 14:32:07										4
3	2	58	2020-09-10 07:02:14										5
3	2	60	2020-09-10 20:29:04	22	1	2	2						3																							3	2	1										5
3	2	61	2020-09-11 18:09:59	24	2	2	3						1																							4	2	2										5
3	2	62	2020-09-11 22:10:40	27	1	8	3						3
3	2	63	2020-09-12 10:50:40	45	1	8	3						1
3	2	64	2020-09-13 20:19:42		2	6	3						2
3	2	65	2020-09-14 06:10:32	20	2	2	2						2																							3	2	2										4
3	2	66	2020-09-14 15:07:36										3
3	2	67	2020-09-14 18:47:10	20	2	2	2						2																							3	3	3										2
3	2	68	2020-09-14 18:49:49	27	1	5	1						1																							4	1	1										5
3	2	70	2020-09-14 18:56:13	32	2	2	3						2																							3	3	3										4
3	2	71	2020-09-14 19:03:15	25	1	2	2						2																							2	3	1										3
3	2	72	2020-09-14 19:18:33	25	1	2	2						1																							3	3	2										3
3	2	74	2020-09-14 19:36:42	28	1	2	2						4																							1	4	2										2
3	2	75	2020-09-14 19:40:45	25	1	2	3						3																							3	3	3										3
3	2	76	2020-09-14 20:56:02	23	2	2	2						4																							2	3	2										2
3	2	77	2020-09-14 22:15:39	26	2	8	1						1																							3	3	2										4
3	2	78	2020-09-14 23:19:14	29	1	2	2						2																							2	2	2										3
3	2	79	2020-09-14 23:27:04	25	1	2	2						3																							1	3	3										1
3	2	80	2020-09-15 06:40:06	39	2	4	3						3
3	2	81	2020-09-15 08:53:24	29	2	4	3						2																							1	3	2										1
3	2	82	2020-09-15 09:10:12	35	2	4	3						2																							1	3	2										1
3	2	83	2020-09-15 10:26:56	28	2	8	3						4																							3	3	2										3
[truncated: 47 more columns]

## Sheet: coding
samples and waves	sample 1 wave 1=Trier Germany March 2020, sample 1 wave 2= Trier Germany April 2020, sample 1 wave 3= Trier Germany May-June (-06) 2020, sample 1 wave 3,5= Magdeburg Germany June (09-), sample 2=Chinese in China April 2020, sample 3 wave 1=Chinese in Germany May-June 2020, sample 3 wave 2=Chinese in Germany August-September 2020
Ifdn	subject identification number
duration	seconds taken to answer the questionaire
datetime	date and time as participants filled out the questionaire
age	how old they are
gender	1=male, 2=female, 3=other
job	1=pupil, 2=student, 3=employed (public sector), 4=employed (private sector), 5=self-employed, 6=homemaker, 7=unemployed, 8=other
degree	1=Secondary general school (Hauptschule)/Middle School (Mittlere Reife)/Abitur, 2=Bachelor’s degree, 3=Master’s degree, Magister degree, Diploma , 4=PhD, 5=Other
econ_experience	1=yes, 0=no
pre_results	1=yes, 0=no
known_old_people	number of people over 70 are known
known_case	1=yes, 0=no
known_suspected	1=yes, 0=no
worries_corona	1=very little, 2=little, 3=somewhat, 4=quite a bit, 5=a great deal
german_deaths	deaths expected in Germany by the end of 2020
chinese_deaths	deaths already caused in China
ways_transmission	1=answer correct, 0=answer wrong
coronavirus_history	1=answer correct, 0=answer wrong
pathogen	1=answer correct, 0=answer wrong
new_influenza_virus	1=answer correct, 0=answer wrong
spread_with_symptom	1=answer correct, 0=answer wrong
mild_illness	1=answer correct, 0=answer wrong
death_rate	1=answer correct, 0=answer wrong
length_vaccine	1=answer correct, 0=answer wrong
exponential_growth	infections expected a month later by doubling the numbers in four days
one_soure_info	1=strongly disagree, 2=somewhat disagree, 3=neither agree nor disagree, 4=somewhat agree, 5=strongly agree
critical_info	1=strongly disagree, 2=somewhat disagree, 3=neither agree nor disagree, 4=somewhat agree, 5=strongly agree
problem_sovling	1=strongly disagree, 2=disagree, 3=agree, 4=strongly agree
supportive_arguments	1=strongly disagree, 2=disagree, 3=agree, 4=strongly agree
time_wasting	1=strongly disagree, 2=disagree, 3=agree, 4=strongly agree
own_thought	1=strongly disagree, 2=disagree, 3=agree, 4=strongly agree
check	to check if the participants answer the questions seriously
no_own_ideas	1=strongly disagree, 2=disagree, 3=agree, 4=strongly agree
risk_taking	1=very high risk aversion-11=very high risk loving
risk_taking_health	1=very high risk aversion-11=very high risk loving
patience	1=3400€ this month, 2= 3800€ next month; or 1=USD 1700 this month, 2=USD 1900 next month
cov_from_china	1=no, 2=rather unlikely, 3=rather likely, 4=yes
cov_from_usa	1=no, 2=rather unlikely, 3=rather likely, 4=yes
cov_from_elsewhere	1=no, 2=rather unlikely, 3=rather likely, 4=yes
animals	1=yes, 0=no
wuhan_origin	1=yes, 0=no
wuhan_lab	1=yes, 0=no
us_secret_service	1=yes, 0=no
china_bioweapon	1=yes, 0=no
caused_by_5G	1=yes, 0=no
pharma_companies	1=yes, 0=no
wuhan_market	1=yes, 0=no
prob_animals	1=very unlikely, 2=unlikely, 3=somewhat likely, 4=likely, 5=very likely
prob_wuhan_origin	1=very unlikely, 2=unlikely, 3=somewhat likely, 4=likely, 5=very likely
prob_wuhan_lab	1=very unlikely, 2=unlikely, 3=somewhat likely, 4=likely, 5=very likely
prob_US	1=very unlikely, 2=unlikely, 3=somewhat likely, 4=likely, 5=very likely
prob_China_bioweapon	1=very unlikely, 2=unlikely, 3=somewhat likely, 4=likely, 5=very likely
prob_5G	1=very unlikely, 2=unlikely, 3=somewhat likely, 4=likely, 5=very likely
prob_pharma_companies	1=very unlikely, 2=unlikely, 3=somewhat likely, 4=likely, 5=very likely
prob_wuhan_market	1=very unlikely, 2=unlikely, 3=somewhat likely, 4=likely, 5=very likely
trust_offi_info	1=disagree, 2=somewhat agree, 3=mostly agree, 4=strongly agree
media_hide_info	1=disagree, 2=somewhat agree, 3=mostly agree, 4=strongly agree
german_media_hide_info	1=disagree, 2=somewhat agree, 3=mostly agree, 4=strongly agree
chinese_media_hide_info	1=disagree, 2=somewhat agree, 3=mostly agree, 4=strongly agree
profit_pharma	1=disagree, 2=somewhat agree, 3=mostly agree, 4=strongly agree
rights_undermining	1=disagree, 2=somewhat agree, 3=mostly agree, 4=strongly agree
avoid_italian	1=disagree, 2=somewhat agree, 3=mostly agree, 4=strongly agree
avoid_french	1=disagree, 2=somewhat agree, 3=mostly agree, 4=strongly agree
avoid_chinese	1=disagree, 2=somewhat agree, 3=mostly agree, 4=strongly agree
chinese_responsible	1=disagree, 2=somewhat agree, 3=mostly agree, 4=strongly agree
econ_relations_reduction	1=disagree, 2=somewhat agree, 3=mostly agree, 4=strongly agree
less_chinese	1=disagree, 2=somewhat agree, 3=mostly agree, 4=strongly agree
no_globalization	1=disagree, 2=somewhat agree, 3=mostly agree, 4=strongly agree
china_better	1=disagree, 2=somewhat agree, 3=mostly agree, 4=strongly agree
lern_eastasia	1=disagree, 2=somewhat agree, 3=mostly agree, 4=strongly agree
wuhan_response	1=disagree, 2=somewhat agree, 3=mostly agree, 4=strongly agree
hypo_birthday_party	1=perfectly ok, 2=not optimal but understandable, 3=rather bad, 4=unacceptable
hypo_soccer	1=perfectly ok, 2=not optimal but understandable, 3=rather bad, 4=unacceptable
hypo_grandma_visiting	1=perfectly ok, 2=not optimal but understandable, 3=rather bad, 4=unacceptable
hypo_distance_keeping	1=perfectly ok, 2=not optimal but understandable, 3=rather bad, 4=unacceptable
hypo_blaming	1=perfectly ok, 2=not optimal but understandable, 3=rather bad, 4=unacceptable
estimated_restriction_duration	in weeks
weird_masks	1=disagree, 2=somewhat agree, 3=mostly agree, 4=strongly agree
seen_as_weird	1=yes, 2=rather yes, 3=rather no, 4=no
self_protection	1=very well, 2=well, 3=somewhat, 4= very little, 5=not at all
protection_others	1=very well, 2=well, 3=somewhat, 4= very little, 5=not at all
mask_supermarket	1=no, 2=probably no, 3=probably yes, 4=yes
mask_bus	1=no, 2=probably no, 3=probably yes, 4=yes
mask_university	1=no, 2=probably no, 3=probably yes, 4=yes
mask_street	1=no, 2=probably no, 3=probably yes, 4=yes
mask_plane	1=no, 2=probably no, 3=probably yes, 4=yes
law_mask_supermaket	1=no, 2=probably no, 3=probably yes, 4=yes
law_mask_bus	1=no, 2=probably no, 3=probably yes, 4=yes
law_mask_university	1=no, 2=probably no, 3=probably yes, 4=yes
law_mask_street	1=no, 2=probably no, 3=probably yes, 4=yes
law_mask_plane	1=no, 2=probably no, 3=probably yes, 4=yes
gov_info_provision	1=very dissatisfied -7=very satisfied
gov_measures_pandemic	1=very dissatisfied -7=very satisfied
gov_measures_daily_life	1=very dissatisfied -7=very satisfied
germany_gov_slow_fast	1=far too slow and lax, 2=rather slow and lax, 3=well-balanced, 4=rather fast and restrictive, 5=far too fast and restrictive
china_gov_slow_fast	1=far too slow and lax, 2=rather slow and lax, 3=well-balanced, 4=rather fast and restrictive, 5=far too fast and restrictive
wuhan_gov_slow_fast	1=far too slow and lax, 2=rather slow and lax, 3=well-balanced, 4=rather fast and restrictive, 5=far too fast and restrictive
